# Supplementary material for: FUT8-mediated aberrant N-glycosylation of SEMA7A promotes head and neck squamous cell carcinoma progression
Source: Int J Oral Sci. 2024 Mar 28;16:26. doi: 10.1038/s41368-024-00289-w (PMC10978839; doi:10.1038/s41368-024-00289-w)
Supplement: Supplementary file 2 — Supplementary Data [file 41368_2024_289_MOESM2_ESM.xlsx]

## Sheet: HN6-RBM4-OE
RIP RNA sites Column A ~ E: the coordinates of the RIP RNA sites in bed format, please ref http://genome.ucsc.edu/FAQ/FAQformat.html#format1. Column F: the length of the RIP RNA sites Column G ~ H: the transcript id and gene symbol of RIP RNA. Column I ~ K: the enrichment results calculated by MACS. Column L ~ S: the annotation of the RIP gene. Legend: transcript_id: the transcript id GeneName: t…
methylation sites					RIP RNA			enrichment information			Annotations
chrom	txStart	txEnd	PeakID	score	Peak_length	transcript_id	GeneName	-10*log10(pvalue)	fold_enrichment	FDR	GeneID	Synonyms	dbXrefs	description	Pathway	GO_CC	GO_MF	GO_BP
chr1	26798910	26799118	MACS_peak_11969	28.61	208	NM_005517	HMGN2	28.61	12050	0.59	3151	HMG17	MIM:163910|HGNC:HGNC:4986|HPRD:01230	high mobility group nucleosomal binding domain 2		GO:0005634(nucleus)//GO:0005737(cytoplasm)//GO:0000785(chromatin)	GO:0044822(poly(A) RNA binding)//GO:0005515(protein binding)//GO:0031492(nucleosomal DNA binding)
chr1	26857708	26857929	MACS_peak_11993	13.46	221	ENST00000526792	RPS6KA1	13.46	896.56	0	6195	HU-1|MAPKAPK1A|RSK|RSK1|p90Rsk	MIM:601684|HGNC:HGNC:10430|Ensembl:ENSG00000117676|HPRD:03402|Vega:OTTHUMG00000004003	ribosomal protein S6 kinase, 90kDa, polypeptide 1	hsa04010(MAPK signaling pathway)//hsa04114(Oocyte meiosis)//hsa04150(mTOR signaling pathway)//hsa04720(Long-term potentiation)//hsa04722(Neurotrophin signaling pathway)//hsa04914(Progesterone-mediated oocyte maturation)//	GO:0005654(nucleoplasm)//GO:0005819(spindle)//GO:0005634(nucleus)//GO:0005737(cytoplasm)//GO:0005829(cytosol)	GO:0004674(protein serine/threonine kinase activity)//GO:0004672(protein kinase activity)//GO:0000287(magnesium ion binding)//GO:0004712(protein serine/threonine/tyrosine kinase activity)//GO:0005524(ATP binding)//GO:0043027(cysteine-type endopeptidase inhibitor activity involved in apoptotic process)//GO:0005515(protein binding)	GO:0034166(toll-like receptor 10 signaling pathway)//GO:0035666(TRIF-dependent toll-like receptor signaling pathway)//GO:0034142(toll-like receptor 4 signaling pathway)//GO:0048011(neurotrophin TRK receptor signaling pathway)//GO:0043066(negative regulation of apoptotic process)//GO:0051403(stress-activated MAPK cascade)//GO:0045597(positive regulation of cell differentiation)//GO:0034146(toll-li…
chr1	26881641	26881676	MACS_peak_12003	14.14	35	NM_002953	RPS6KA1	14.14	239.08	0	6195	HU-1|MAPKAPK1A|RSK|RSK1|p90Rsk	MIM:601684|HGNC:HGNC:10430|Ensembl:ENSG00000117676|HPRD:03402|Vega:OTTHUMG00000004003	ribosomal protein S6 kinase, 90kDa, polypeptide 1	hsa04010(MAPK signaling pathway)//hsa04114(Oocyte meiosis)//hsa04150(mTOR signaling pathway)//hsa04720(Long-term potentiation)//hsa04722(Neurotrophin signaling pathway)//hsa04914(Progesterone-mediated oocyte maturation)//	GO:0005654(nucleoplasm)//GO:0005819(spindle)//GO:0005634(nucleus)//GO:0005737(cytoplasm)//GO:0005829(cytosol)	GO:0004674(protein serine/threonine kinase activity)//GO:0004672(protein kinase activity)//GO:0000287(magnesium ion binding)//GO:0004712(protein serine/threonine/tyrosine kinase activity)//GO:0005524(ATP binding)//GO:0043027(cysteine-type endopeptidase inhibitor activity involved in apoptotic process)//GO:0005515(protein binding)	GO:0034166(toll-like receptor 10 signaling pathway)//GO:0035666(TRIF-dependent toll-like receptor signaling pathway)//GO:0034142(toll-like receptor 4 signaling pathway)//GO:0048011(neurotrophin TRK receptor signaling pathway)//GO:0043066(negative regulation of apoptotic process)//GO:0051403(stress-activated MAPK cascade)//GO:0045597(positive regulation of cell differentiation)//GO:0034146(toll-li…
chr1	26881688	26881712	MACS_peak_12004	14.83	24	NM_002953	RPS6KA1	14.83	358.62	0	6195	HU-1|MAPKAPK1A|RSK|RSK1|p90Rsk	MIM:601684|HGNC:HGNC:10430|Ensembl:ENSG00000117676|HPRD:03402|Vega:OTTHUMG00000004003	ribosomal protein S6 kinase, 90kDa, polypeptide 1	hsa04010(MAPK signaling pathway)//hsa04114(Oocyte meiosis)//hsa04150(mTOR signaling pathway)//hsa04720(Long-term potentiation)//hsa04722(Neurotrophin signaling pathway)//hsa04914(Progesterone-mediated oocyte maturation)//	GO:0005654(nucleoplasm)//GO:0005819(spindle)//GO:0005634(nucleus)//GO:0005737(cytoplasm)//GO:0005829(cytosol)	GO:0004674(protein serine/threonine kinase activity)//GO:0004672(protein kinase activity)//GO:0000287(magnesium ion binding)//GO:0004712(protein serine/threonine/tyrosine kinase activity)//GO:0005524(ATP binding)//GO:0043027(cysteine-type endopeptidase inhibitor activity involved in apoptotic process)//GO:0005515(protein binding)	GO:0034166(toll-like receptor 10 signaling pathway)//GO:0035666(TRIF-dependent toll-like receptor signaling pathway)//GO:0034142(toll-like receptor 4 signaling pathway)//GO:0048011(neurotrophin TRK receptor signaling pathway)//GO:0043066(negative regulation of apoptotic process)//GO:0051403(stress-activated MAPK cascade)//GO:0045597(positive regulation of cell differentiation)//GO:0034146(toll-li…
chr1	26885297	26885428	MACS_peak_12007	13.21	131	NM_002953	RPS6KA1	13.21	537.94	0	6195	HU-1|MAPKAPK1A|RSK|RSK1|p90Rsk	MIM:601684|HGNC:HGNC:10430|Ensembl:ENSG00000117676|HPRD:03402|Vega:OTTHUMG00000004003	ribosomal protein S6 kinase, 90kDa, polypeptide 1	hsa04010(MAPK signaling pathway)//hsa04114(Oocyte meiosis)//hsa04150(mTOR signaling pathway)//hsa04720(Long-term potentiation)//hsa04722(Neurotrophin signaling pathway)//hsa04914(Progesterone-mediated oocyte maturation)//	GO:0005654(nucleoplasm)//GO:0005819(spindle)//GO:0005634(nucleus)//GO:0005737(cytoplasm)//GO:0005829(cytosol)	GO:0004674(protein serine/threonine kinase activity)//GO:0004672(protein kinase activity)//GO:0000287(magnesium ion binding)//GO:0004712(protein serine/threonine/tyrosine kinase activity)//GO:0005524(ATP binding)//GO:0043027(cysteine-type endopeptidase inhibitor activity involved in apoptotic process)//GO:0005515(protein binding)	GO:0034166(toll-like receptor 10 signaling pathway)//GO:0035666(TRIF-dependent toll-like receptor signaling pathway)//GO:0034142(toll-like receptor 4 signaling pathway)//GO:0048011(neurotrophin TRK receptor signaling pathway)//GO:0043066(negative regulation of apoptotic process)//GO:0051403(stress-activated MAPK cascade)//GO:0045597(positive regulation of cell differentiation)//GO:0034146(toll-li…
chr1	26899714	26899852	MACS_peak_12015	13.1	138	NM_002953	RPS6KA1	13.1	400	0	6195	HU-1|MAPKAPK1A|RSK|RSK1|p90Rsk	MIM:601684|HGNC:HGNC:10430|Ensembl:ENSG00000117676|HPRD:03402|Vega:OTTHUMG00000004003	ribosomal protein S6 kinase, 90kDa, polypeptide 1	hsa04010(MAPK signaling pathway)//hsa04114(Oocyte meiosis)//hsa04150(mTOR signaling pathway)//hsa04720(Long-term potentiation)//hsa04722(Neurotrophin signaling pathway)//hsa04914(Progesterone-mediated oocyte maturation)//	GO:0005654(nucleoplasm)//GO:0005819(spindle)//GO:0005634(nucleus)//GO:0005737(cytoplasm)//GO:0005829(cytosol)	GO:0004674(protein serine/threonine kinase activity)//GO:0004672(protein kinase activity)//GO:0000287(magnesium ion binding)//GO:0004712(protein serine/threonine/tyrosine kinase activity)//GO:0005524(ATP binding)//GO:0043027(cysteine-type endopeptidase inhibitor activity involved in apoptotic process)//GO:0005515(protein binding)	GO:0034166(toll-like receptor 10 signaling pathway)//GO:0035666(TRIF-dependent toll-like receptor signaling pathway)//GO:0034142(toll-like receptor 4 signaling pathway)//GO:0048011(neurotrophin TRK receptor signaling pathway)//GO:0043066(negative regulation of apoptotic process)//GO:0051403(stress-activated MAPK cascade)//GO:0045597(positive regulation of cell differentiation)//GO:0034146(toll-li…
chr1	26900569	26900873	MACS_peak_12016	13.9	304	NM_002953	RPS6KA1	13.9	600	0	6195	HU-1|MAPKAPK1A|RSK|RSK1|p90Rsk	MIM:601684|HGNC:HGNC:10430|Ensembl:ENSG00000117676|HPRD:03402|Vega:OTTHUMG00000004003	ribosomal protein S6 kinase, 90kDa, polypeptide 1	hsa04010(MAPK signaling pathway)//hsa04114(Oocyte meiosis)//hsa04150(mTOR signaling pathway)//hsa04720(Long-term potentiation)//hsa04722(Neurotrophin signaling pathway)//hsa04914(Progesterone-mediated oocyte maturation)//	GO:0005654(nucleoplasm)//GO:0005819(spindle)//GO:0005634(nucleus)//GO:0005737(cytoplasm)//GO:0005829(cytosol)	GO:0004674(protein serine/threonine kinase activity)//GO:0004672(protein kinase activity)//GO:0000287(magnesium ion binding)//GO:0004712(protein serine/threonine/tyrosine kinase activity)//GO:0005524(ATP binding)//GO:0043027(cysteine-type endopeptidase inhibitor activity involved in apoptotic process)//GO:0005515(protein binding)	GO:0034166(toll-like receptor 10 signaling pathway)//GO:0035666(TRIF-dependent toll-like receptor signaling pathway)//GO:0034142(toll-like receptor 4 signaling pathway)//GO:0048011(neurotrophin TRK receptor signaling pathway)//GO:0043066(negative regulation of apoptotic process)//GO:0051403(stress-activated MAPK cascade)//GO:0045597(positive regulation of cell differentiation)//GO:0034146(toll-li…
chr1	27113962	27114289	MACS_peak_12085	13.74	327	ENST00000430292	PIGV	13.74	418.39	0	55650	GPI-MT-II|HPMRS1|PIG-V	MIM:610274|HGNC:HGNC:26031|Ensembl:ENSG00000060642|HPRD:07912|Vega:OTTHUMG00000004005	phosphatidylinositol glycan anchor biosynthesis class V	hsa00563(Glycosylphosphatidylinositol(GPI)-anchor biosynthesis)//	GO:0016021(integral component of membrane)//GO:0031501(mannosyltransferase complex)//GO:0005789(endoplasmic reticulum membrane)	GO:0004584(dolichyl-phosphate-mannose-glycolipid alpha-mannosyltransferase activity)//GO:0000030(mannosyltransferase activity)	GO:0044267(cellular protein metabolic process)//GO:0016254(preassembly of GPI anchor in ER membrane)//GO:0006506(GPI anchor biosynthetic process)//GO:0097502(mannosylation)//GO:0006501(C-terminal protein lipidation)//GO:0043687(post-translational protein modification)
chr1	27117249	27117384	MACS_peak_12087	14.19	135	NM_017837	PIGV	14.19	657.48	0	55650	GPI-MT-II|HPMRS1|PIG-V	MIM:610274|HGNC:HGNC:26031|Ensembl:ENSG00000060642|HPRD:07912|Vega:OTTHUMG00000004005	phosphatidylinositol glycan anchor biosynthesis class V	hsa00563(Glycosylphosphatidylinositol(GPI)-anchor biosynthesis)//	GO:0016021(integral component of membrane)//GO:0031501(mannosyltransferase complex)//GO:0005789(endoplasmic reticulum membrane)	GO:0004584(dolichyl-phosphate-mannose-glycolipid alpha-mannosyltransferase activity)//GO:0000030(mannosyltransferase activity)	GO:0044267(cellular protein metabolic process)//GO:0016254(preassembly of GPI anchor in ER membrane)//GO:0006506(GPI anchor biosynthetic process)//GO:0097502(mannosylation)//GO:0006501(C-terminal protein lipidation)//GO:0043687(post-translational protein modification)
chr1	27120603	27120920	MACS_peak_12089	14.05	317	NM_017837	PIGV	14.05	836.79	0	55650	GPI-MT-II|HPMRS1|PIG-V	MIM:610274|HGNC:HGNC:26031|Ensembl:ENSG00000060642|HPRD:07912|Vega:OTTHUMG00000004005	phosphatidylinositol glycan anchor biosynthesis class V	hsa00563(Glycosylphosphatidylinositol(GPI)-anchor biosynthesis)//	GO:0016021(integral component of membrane)//GO:0031501(mannosyltransferase complex)//GO:0005789(endoplasmic reticulum membrane)	GO:0004584(dolichyl-phosphate-mannose-glycolipid alpha-mannosyltransferase activity)//GO:0000030(mannosyltransferase activity)	GO:0044267(cellular protein metabolic process)//GO:0016254(preassembly of GPI anchor in ER membrane)//GO:0006506(GPI anchor biosynthetic process)//GO:0097502(mannosylation)//GO:0006501(C-terminal protein lipidation)//GO:0043687(post-translational protein modification)
chr1	27124186	27124505	MACS_peak_12091	14.83	319	NM_017837	PIGV	14.83	1075.87	0	55650	GPI-MT-II|HPMRS1|PIG-V	MIM:610274|HGNC:HGNC:26031|Ensembl:ENSG00000060642|HPRD:07912|Vega:OTTHUMG00000004005	phosphatidylinositol glycan anchor biosynthesis class V	hsa00563(Glycosylphosphatidylinositol(GPI)-anchor biosynthesis)//	GO:0016021(integral component of membrane)//GO:0031501(mannosyltransferase complex)//GO:0005789(endoplasmic reticulum membrane)	GO:0004584(dolichyl-phosphate-mannose-glycolipid alpha-mannosyltransferase activity)//GO:0000030(mannosyltransferase activity)	GO:0044267(cellular protein metabolic process)//GO:0016254(preassembly of GPI anchor in ER membrane)//GO:0006506(GPI anchor biosynthetic process)//GO:0097502(mannosylation)//GO:0006501(C-terminal protein lipidation)//GO:0043687(post-translational protein modification)
chr1	27153410	27153630	MACS_peak_12104	14.83	220	NM_032283	ZDHHC18	14.83	1374.72	0	84243	DHHC-18|DHHC18	HGNC:HGNC:20712|HPRD:15713	zinc finger DHHC-type containing 18		GO:0016021(integral component of membrane)//GO:0005794(Golgi apparatus)	GO:0016409(palmitoyltransferase activity)//GO:0008270(zinc ion binding)//GO:0019706(protein-cysteine S-palmitoyltransferase activity)	GO:0018345(protein palmitoylation)//GO:0008152(metabolic process)//GO:0034613(cellular protein localization)
chr1	27177619	27177722	MACS_peak_12122	14.21	103	NM_032283	ZDHHC18	14.21	239.08	0	84243	DHHC-18|DHHC18	HGNC:HGNC:20712|HPRD:15713	zinc finger DHHC-type containing 18		GO:0016021(integral component of membrane)//GO:0005794(Golgi apparatus)	GO:0016409(palmitoyltransferase activity)//GO:0008270(zinc ion binding)//GO:0019706(protein-cysteine S-palmitoyltransferase activity)	GO:0018345(protein palmitoylation)//GO:0008152(metabolic process)//GO:0034613(cellular protein localization)
chr1	27183439	27183715	MACS_peak_12126	14.83	276	ENST00000488397	ZDHHC18	14.83	597.71	0	84243	DHHC-18|DHHC18	HGNC:HGNC:20712|HPRD:15713	zinc finger DHHC-type containing 18		GO:0016021(integral component of membrane)//GO:0005794(Golgi apparatus)	GO:0016409(palmitoyltransferase activity)//GO:0008270(zinc ion binding)//GO:0019706(protein-cysteine S-palmitoyltransferase activity)	GO:0018345(protein palmitoylation)//GO:0008152(metabolic process)//GO:0034613(cellular protein localization)
chr1	27210650	27210781	MACS_peak_12138	14.83	131	NM_018066	GPN2	14.83	418.39	0	54707	ATPBD1B	HGNC:HGNC:25513|HPRD:07665	GPN-loop GTPase 2		GO:0005575(cellular_component)	GO:0003674(molecular_function)//GO:0005525(GTP binding)//GO:0016787(hydrolase activity)	GO:0008152(metabolic process)//GO:0008150(biological_process)
chr1	27216176	27216586	MACS_peak_12143	14.32	410	NM_018066	GPN2	14.32	777.02	0	54707	ATPBD1B	HGNC:HGNC:25513|HPRD:07665	GPN-loop GTPase 2		GO:0005575(cellular_component)	GO:0003674(molecular_function)//GO:0005525(GTP binding)//GO:0016787(hydrolase activity)	GO:0008152(metabolic process)//GO:0008150(biological_process)
chr1	27217122	27217369	MACS_peak_12144	14.83	247	NM_022078	GPATCH3	14.83	358.62	0	63906	GPATC3	HGNC:HGNC:25720|Ensembl:ENSG00000198746|HPRD:07772|Vega:OTTHUMG00000004229	G-patch domain containing 3			GO:0003676(nucleic acid binding)	GO:0008150(biological_process)
chr1	27217536	27217717	MACS_peak_12145	14.56	181	NM_022078	GPATCH3	14.56	1016.1	0	63906	GPATC3	HGNC:HGNC:25720|Ensembl:ENSG00000198746|HPRD:07772|Vega:OTTHUMG00000004229	G-patch domain containing 3			GO:0003676(nucleic acid binding)	GO:0008150(biological_process)
chr1	27220726	27220901	MACS_peak_12147	14.63	175	NM_022078	GPATCH3	14.63	896.56	0	63906	GPATC3	HGNC:HGNC:25720|Ensembl:ENSG00000198746|HPRD:07772|Vega:OTTHUMG00000004229	G-patch domain containing 3			GO:0003676(nucleic acid binding)	GO:0008150(biological_process)
chr1	27269361	27269556	MACS_peak_12171	20.02	195	NM_006600	NUDC	20.02	4960.96	0.18	10726	HNUDC|MNUDC|NPD011	MIM:610325|HGNC:HGNC:8045|Ensembl:ENSG00000090273|HPRD:10122|Vega:OTTHUMG00000004226	nudC nuclear distribution protein		GO:0005654(nucleoplasm)//GO:0016021(integral component of membrane)//GO:0005874(microtubule)//GO:0005737(cytoplasm)//GO:0005829(cytosol)	GO:0005515(protein binding)	GO:0007067(mitotic nuclear division)//GO:0051301(cell division)//GO:0008283(cell proliferation)//GO:0000278(mitotic cell cycle)//GO:0007264(small GTPase mediated signal transduction)//GO:0007275(multicellular organism development)
chr1	27272620	27272844	MACS_peak_12174	14.83	224	NM_006600	NUDC	14.83	717.25	0	10726	HNUDC|MNUDC|NPD011	MIM:610325|HGNC:HGNC:8045|Ensembl:ENSG00000090273|HPRD:10122|Vega:OTTHUMG00000004226	nudC nuclear distribution protein		GO:0005654(nucleoplasm)//GO:0016021(integral component of membrane)//GO:0005874(microtubule)//GO:0005737(cytoplasm)//GO:0005829(cytosol)	GO:0005515(protein binding)	GO:0007067(mitotic nuclear division)//GO:0051301(cell division)//GO:0008283(cell proliferation)//GO:0000278(mitotic cell cycle)//GO:0007264(small GTPase mediated signal transduction)//GO:0007275(multicellular organism development)
chr1	27273059	27273362	MACS_peak_12175	13.79	303	NM_006600	NUDC	13.79	418.39	0	10726	HNUDC|MNUDC|NPD011	MIM:610325|HGNC:HGNC:8045|Ensembl:ENSG00000090273|HPRD:10122|Vega:OTTHUMG00000004226	nudC nuclear distribution protein		GO:0005654(nucleoplasm)//GO:0016021(integral component of membrane)//GO:0005874(microtubule)//GO:0005737(cytoplasm)//GO:0005829(cytosol)	GO:0005515(protein binding)	GO:0007067(mitotic nuclear division)//GO:0051301(cell division)//GO:0008283(cell proliferation)//GO:0000278(mitotic cell cycle)//GO:0007264(small GTPase mediated signal transduction)//GO:0007275(multicellular organism development)
chr1	27276127	27276347	MACS_peak_12178	14.83	220	NM_152365	KDF1	14.83	836.79	0	126695	C1orf172	MIM:616758|HGNC:HGNC:26624|Ensembl:ENSG00000175707|HPRD:08754|Vega:OTTHUMG00000004272	keratinocyte differentiation factor 1		GO:0030054(cell junction)//GO:0005938(cell cortex)//GO:0005737(cytoplasm)//GO:0031252(cell leading edge)		GO:0045606(positive regulation of epidermal cell differentiation)//GO:0010482(regulation of epidermal cell division)//GO:0048589(developmental growth)//GO:2000647(negative regulation of stem cell proliferation)//GO:0010839(negative regulation of keratinocyte proliferation)//GO:0061436(establishment of skin barrier)//GO:0003334(keratinocyte development)//GO:0016331(morphogenesis of embryonic epith…
chr1	27331587	27331822	MACS_peak_12207	14.83	235	NM_052943	FAM46B	14.83	478.17	0	115572	-	HGNC:HGNC:28273|Ensembl:ENSG00000158246|HPRD:16882|Vega:OTTHUMG00000004278	family with sequence similarity 46 member B			GO:0005515(protein binding)
chr1	27338897	27339333	MACS_peak_12213	13.81	436	NM_052943	FAM46B	13.81	1673.58	0	115572	-	HGNC:HGNC:28273|Ensembl:ENSG00000158246|HPRD:16882|Vega:OTTHUMG00000004278	family with sequence similarity 46 member B			GO:0005515(protein binding)
chr1	27480473	27481621	MACS_peak_12293	29.45	1148	NM_003047	SLC9A1	29.45	5857.52	0.65	6548	APNH|LIKNS|NHE-1|NHE1|PPP1R143	MIM:107310|HGNC:HGNC:11071|Ensembl:ENSG00000090020|HPRD:00123|Vega:OTTHUMG00000004271	solute carrier family 9 member A1	hsa04024(cAMP signaling pathway)//hsa04260(Cardiac muscle contraction)//hsa04261(Adrenergic signaling in cardiomyocytes)//hsa04810(Regulation of actin cytoskeleton)//hsa04919(Thyroid hormone signaling pathway)//hsa04970(Salivary secretion)//hsa04971(Gastric acid secretion)//hsa04972(Pancreatic secretion)//hsa04976(Bile secretion)//hsa05205(Proteoglycans in cancer)	GO:0016021(integral component of membrane)//GO:0005887(integral component of plasma membrane)//GO:0030027(lamellipodium)//GO:0009986(cell surface)//GO:0045121(membrane raft)//GO:0014704(intercalated disc)//GO:0048471(perinuclear region of cytoplasm)//GO:0005789(endoplasmic reticulum membrane)//GO:0005886(plasma membrane)//GO:0016323(basolateral plasma membrane)//GO:0005739(mitochondrion)//GO:0005…	GO:0005546(phosphatidylinositol-4,5-bisphosphate binding)//GO:0048306(calcium-dependent protein binding)//GO:0005516(calmodulin binding)//GO:0030674(protein binding, bridging)//GO:0015299(solute:proton antiporter activity)//GO:0030346(protein phosphatase 2B binding)//GO:0032947(protein complex scaffold)//GO:0015385(sodium:proton antiporter activity)//GO:0005515(protein binding)//GO:0086040(sodium…	GO:0010447(response to acidic pH)//GO:0055007(cardiac muscle cell differentiation)//GO:0030214(hyaluronan catabolic process)//GO:0086092(regulation of the force of heart contraction by cardiac conduction)//GO:0030212(hyaluronan metabolic process)//GO:0035794(positive regulation of mitochondrial membrane permeability)//GO:0016477(cell migration)//GO:0005975(carbohydrate metabolic process)//GO:0043…
chr1	27561006	27561163	MACS_peak_12316	13.45	157	NM_015023	WDTC1	13.45	298.85	0	23038	ADP|DCAF9	HGNC:HGNC:29175|Ensembl:ENSG00000142784|HPRD:10307|Vega:OTTHUMG00000004273	WD and tetratricopeptide repeats 1		GO:0005634(nucleus)//GO:0005829(cytosol)	GO:0042393(histone binding)//GO:0042826(histone deacetylase binding)//GO:0005515(protein binding)//GO:0004857(enzyme inhibitor activity)	GO:0043086(negative regulation of catalytic activity)//GO:0045717(negative regulation of fatty acid biosynthetic process)//GO:0008361(regulation of cell size)//GO:0035264(multicellular organism growth)//GO:0055082(cellular chemical homeostasis)//GO:0016567(protein ubiquitination)//GO:0006006(glucose metabolic process)//GO:0032869(cellular response to insulin stimulus)//GO:0000122(negative regulat…
chr1	27587446	27587593	MACS_peak_12329	13.85	147	NM_015023	WDTC1	13.85	478.17	0	23038	ADP|DCAF9	HGNC:HGNC:29175|Ensembl:ENSG00000142784|HPRD:10307|Vega:OTTHUMG00000004273	WD and tetratricopeptide repeats 1		GO:0005634(nucleus)//GO:0005829(cytosol)	GO:0042393(histone binding)//GO:0042826(histone deacetylase binding)//GO:0005515(protein binding)//GO:0004857(enzyme inhibitor activity)	GO:0043086(negative regulation of catalytic activity)//GO:0045717(negative regulation of fatty acid biosynthetic process)//GO:0008361(regulation of cell size)//GO:0035264(multicellular organism growth)//GO:0055082(cellular chemical homeostasis)//GO:0016567(protein ubiquitination)//GO:0006006(glucose metabolic process)//GO:0032869(cellular response to insulin stimulus)//GO:0000122(negative regulat…
chr1	27621004	27621120	MACS_peak_12343	14.07	116	NM_015023	WDTC1	14.07	600	0	23038	ADP|DCAF9	HGNC:HGNC:29175|Ensembl:ENSG00000142784|HPRD:10307|Vega:OTTHUMG00000004273	WD and tetratricopeptide repeats 1		GO:0005634(nucleus)//GO:0005829(cytosol)	GO:0042393(histone binding)//GO:0042826(histone deacetylase binding)//GO:0005515(protein binding)//GO:0004857(enzyme inhibitor activity)	GO:0043086(negative regulation of catalytic activity)//GO:0045717(negative regulation of fatty acid biosynthetic process)//GO:0008361(regulation of cell size)//GO:0035264(multicellular organism growth)//GO:0055082(cellular chemical homeostasis)//GO:0016567(protein ubiquitination)//GO:0006006(glucose metabolic process)//GO:0032869(cellular response to insulin stimulus)//GO:0000122(negative regulat…
chr1	27623538	27623647	MACS_peak_12345	13.99	109	NM_001276252	WDTC1	13.99	200	0	23038	ADP|DCAF9	HGNC:HGNC:29175|Ensembl:ENSG00000142784|HPRD:10307|Vega:OTTHUMG00000004273	WD and tetratricopeptide repeats 1		GO:0005634(nucleus)//GO:0005829(cytosol)	GO:0042393(histone binding)//GO:0042826(histone deacetylase binding)//GO:0005515(protein binding)//GO:0004857(enzyme inhibitor activity)	GO:0043086(negative regulation of catalytic activity)//GO:0045717(negative regulation of fatty acid biosynthetic process)//GO:0008361(regulation of cell size)//GO:0035264(multicellular organism growth)//GO:0055082(cellular chemical homeostasis)//GO:0016567(protein ubiquitination)//GO:0006006(glucose metabolic process)//GO:0032869(cellular response to insulin stimulus)//GO:0000122(negative regulat…
chr1	27627716	27627952	MACS_peak_12348	13.71	236	NM_015023	WDTC1	13.71	418.39	0	23038	ADP|DCAF9	HGNC:HGNC:29175|Ensembl:ENSG00000142784|HPRD:10307|Vega:OTTHUMG00000004273	WD and tetratricopeptide repeats 1		GO:0005634(nucleus)//GO:0005829(cytosol)	GO:0042393(histone binding)//GO:0042826(histone deacetylase binding)//GO:0005515(protein binding)//GO:0004857(enzyme inhibitor activity)	GO:0043086(negative regulation of catalytic activity)//GO:0045717(negative regulation of fatty acid biosynthetic process)//GO:0008361(regulation of cell size)//GO:0035264(multicellular organism growth)//GO:0055082(cellular chemical homeostasis)//GO:0016567(protein ubiquitination)//GO:0006006(glucose metabolic process)//GO:0032869(cellular response to insulin stimulus)//GO:0000122(negative regulat…
chr1	27648723	27648882	MACS_peak_12357	14.26	159	NM_032125	TMEM222	14.26	1195.41	0	84065	C1orf160	HGNC:HGNC:25363|Ensembl:ENSG00000186501|HPRD:13167|Vega:OTTHUMG00000004410	transmembrane protein 222		GO:0016021(integral component of membrane)
chr1	27662091	27662697	MACS_peak_12365	13.06	606	NM_032125	TMEM222	13.06	1075.87	0	84065	C1orf160	HGNC:HGNC:25363|Ensembl:ENSG00000186501|HPRD:13167|Vega:OTTHUMG00000004410	transmembrane protein 222		GO:0016021(integral component of membrane)
chr1	27671594	27672016	MACS_peak_12372	13.05	422	uc001bnx.2	SYTL1	13.05	1314.95	0	84958	JFC1|SLP1	MIM:608042|HGNC:HGNC:15584|Ensembl:ENSG00000142765|Vega:OTTHUMG00000005770	synaptotagmin like 1		GO:0005886(plasma membrane)//GO:0070062(extracellular exosome)//GO:0019897(extrinsic component of plasma membrane)//GO:0042470(melanosome)//GO:0070382(exocytic vesicle)//GO:0005622(intracellular)	GO:0017137(Rab GTPase binding)//GO:0019905(syntaxin binding)//GO:0042043(neurexin family protein binding)//GO:0005544(calcium-dependent phospholipid binding)//GO:0005515(protein binding)//GO:0030276(clathrin binding)//GO:0005509(calcium ion binding)	GO:0006887(exocytosis)//GO:0006886(intracellular protein transport)
chr1	27677175	27677633	MACS_peak_12376	14.25	458	uc001bnx.2	SYTL1	14.25	956.33	0	84958	JFC1|SLP1	MIM:608042|HGNC:HGNC:15584|Ensembl:ENSG00000142765|Vega:OTTHUMG00000005770	synaptotagmin like 1		GO:0005886(plasma membrane)//GO:0070062(extracellular exosome)//GO:0019897(extrinsic component of plasma membrane)//GO:0042470(melanosome)//GO:0070382(exocytic vesicle)//GO:0005622(intracellular)	GO:0017137(Rab GTPase binding)//GO:0019905(syntaxin binding)//GO:0042043(neurexin family protein binding)//GO:0005544(calcium-dependent phospholipid binding)//GO:0005515(protein binding)//GO:0030276(clathrin binding)//GO:0005509(calcium ion binding)	GO:0006887(exocytosis)//GO:0006886(intracellular protein transport)
chr1	27693111	27693357	MACS_peak_12386	14.01	246	NM_004672	MAP3K6	14.01	956.33	0	9064	ASK2|MAPKKK6|MEKK6	MIM:604468|HGNC:HGNC:6858|Ensembl:ENSG00000142733|HPRD:05126|Vega:OTTHUMG00000004631	mitogen-activated protein kinase kinase kinase 6	hsa04010(MAPK signaling pathway)	GO:0005622(intracellular)	GO:0004672(protein kinase activity)//GO:0005524(ATP binding)//GO:0000287(magnesium ion binding)//GO:0004709(MAP kinase kinase kinase activity)	GO:0006468(protein phosphorylation)//GO:0007257(activation of JUN kinase activity)//GO:0000186(activation of MAPKK activity)//GO:0007165(signal transduction)
chr1	27695667	27695893	MACS_peak_12387	14.83	226	NM_003665	FCN3	14.83	597.71	0	8547	FCNH|HAKA1	MIM:604973|HGNC:HGNC:3625|Ensembl:ENSG00000142748|HPRD:05399|Vega:OTTHUMG00000005722	ficolin 3		GO:0072562(blood microparticle)//GO:0005581(collagen trimer)//GO:0005576(extracellular region)	GO:0030246(carbohydrate binding)//GO:0005515(protein binding)//GO:0003823(antigen binding)//GO:0046872(metal ion binding)	GO:0045087(innate immune response)//GO:1902679(negative regulation of RNA biosynthetic process)//GO:0046597(negative regulation of viral entry into host cell)//GO:0051607(defense response to virus)//GO:0001867(complement activation, lectin pathway)//GO:0006956(complement activation)//GO:0043654(recognition of apoptotic cell)
chr1	27701218	27701315	MACS_peak_12390	13.68	97	NM_003665	FCN3	13.68	239.08	0	8547	FCNH|HAKA1	MIM:604973|HGNC:HGNC:3625|Ensembl:ENSG00000142748|HPRD:05399|Vega:OTTHUMG00000005722	ficolin 3		GO:0072562(blood microparticle)//GO:0005581(collagen trimer)//GO:0005576(extracellular region)	GO:0030246(carbohydrate binding)//GO:0005515(protein binding)//GO:0003823(antigen binding)//GO:0046872(metal ion binding)	GO:0045087(innate immune response)//GO:1902679(negative regulation of RNA biosynthetic process)//GO:0046597(negative regulation of viral entry into host cell)//GO:0051607(defense response to virus)//GO:0001867(complement activation, lectin pathway)//GO:0006956(complement activation)//GO:0043654(recognition of apoptotic cell)
chr1	27720297	27720352	MACS_peak_12401	14.83	55	NM_005281	GPR3	14.83	358.62	0	2827	ACCA	MIM:600241|HGNC:HGNC:4484|Ensembl:ENSG00000181773|HPRD:02587|Vega:OTTHUMG00000003397	G protein-coupled receptor 3		GO:0005887(integral component of plasma membrane)	GO:0005515(protein binding)//GO:0004930(G-protein coupled receptor activity)	GO:0040020(regulation of meiotic nuclear division)//GO:0007189(adenylate cyclase-activating G-protein coupled receptor signaling pathway)
chr1	27720920	27721334	MACS_peak_12402	14.68	414	NM_005281	GPR3	14.68	777.02	0	2827	ACCA	MIM:600241|HGNC:HGNC:4484|Ensembl:ENSG00000181773|HPRD:02587|Vega:OTTHUMG00000003397	G protein-coupled receptor 3		GO:0005887(integral component of plasma membrane)	GO:0005515(protein binding)//GO:0004930(G-protein coupled receptor activity)	GO:0040020(regulation of meiotic nuclear division)//GO:0007189(adenylate cyclase-activating G-protein coupled receptor signaling pathway)
chr1	27739065	27739221	MACS_peak_12410	13.91	156	NM_006990	WASF2	13.91	2271.28	0	10163	IMD2|SCAR2|WASF4|WAVE2|dJ393P12.2	MIM:605875|HGNC:HGNC:12733|Ensembl:ENSG00000158195|HPRD:05796|Vega:OTTHUMG00000003393	WAS protein family member 2	hsa04520(Adherens junction)//hsa04666(Fc gamma R-mediated phagocytosis)//hsa04810(Regulation of actin cytoskeleton)//hsa05100(Bacterial invasion of epithelial cells)//hsa05131(Shigellosis)//hsa05132(Salmonella infection)//hsa05231(Choline metabolism in cancer)	GO:0070062(extracellular exosome)//GO:0030027(lamellipodium)//GO:0015629(actin cytoskeleton)//GO:0001726(ruffle)//GO:0005829(cytosol)//GO:0005622(intracellular)//GO:0005769(early endosome)//GO:0005911(cell-cell junction)//GO:0031209(SCAR complex)	GO:0005515(protein binding)//GO:0003779(actin binding)//GO:0032403(protein complex binding)	GO:0051497(negative regulation of stress fiber assembly)//GO:0048010(vascular endothelial growth factor receptor signaling pathway)//GO:0045087(innate immune response)//GO:0016601(Rac protein signal transduction)//GO:0035855(megakaryocyte development)//GO:0007264(small GTPase mediated signal transduction)//GO:0072673(lamellipodium morphogenesis)//GO:0010592(positive regulation of lamellipodium as…
chr1	27941944	27942174	MACS_peak_12541	13.13	230	uc001boi.3	FGR	13.13	657.48	0	2268	SRC2|c-fgr|c-src2|p55-Fgr|p55c-fgr|p58-Fgr|p58c-fgr	MIM:164940|HGNC:HGNC:3697|Ensembl:ENSG00000000938|HPRD:01288|Vega:OTTHUMG00000003516	FGR proto-oncogene, Src family tyrosine kinase	hsa04062(Chemokine signaling pathway)//hsa05169(Epstein-Barr virus infection)	GO:0005743(mitochondrial inner membrane)//GO:0070062(extracellular exosome)//GO:0032587(ruffle membrane)//GO:0015629(actin cytoskeleton)//GO:0005886(plasma membrane)//GO:0005829(cytosol)//GO:0005758(mitochondrial intermembrane space)//GO:0031234(extrinsic component of cytoplasmic side of plasma membrane)//GO:0005856(cytoskeleton)	GO:0001784(phosphotyrosine binding)//GO:0034988(Fc-gamma receptor I complex binding)//GO:0004713(protein tyrosine kinase activity)//GO:0004715(non-membrane spanning protein tyrosine kinase activity)//GO:0005524(ATP binding)//GO:0034987(immunoglobulin receptor binding)//GO:0019901(protein kinase binding)//GO:0005515(protein binding)	GO:0050715(positive regulation of cytokine secretion)//GO:0007169(transmembrane receptor protein tyrosine kinase signaling pathway)//GO:0050830(defense response to Gram-positive bacterium)//GO:0009615(response to virus)//GO:0050764(regulation of phagocytosis)//GO:0014068(positive regulation of phosphatidylinositol 3-kinase signaling)//GO:0038096(Fc-gamma receptor signaling pathway involved in pha…
chr1	27943703	27943807	MACS_peak_12542	13.68	104	NM_005248	FGR	13.68	298.85	0	2268	SRC2|c-fgr|c-src2|p55-Fgr|p55c-fgr|p58-Fgr|p58c-fgr	MIM:164940|HGNC:HGNC:3697|Ensembl:ENSG00000000938|HPRD:01288|Vega:OTTHUMG00000003516	FGR proto-oncogene, Src family tyrosine kinase	hsa04062(Chemokine signaling pathway)//hsa05169(Epstein-Barr virus infection)	GO:0005743(mitochondrial inner membrane)//GO:0070062(extracellular exosome)//GO:0032587(ruffle membrane)//GO:0015629(actin cytoskeleton)//GO:0005886(plasma membrane)//GO:0005829(cytosol)//GO:0005758(mitochondrial intermembrane space)//GO:0031234(extrinsic component of cytoplasmic side of plasma membrane)//GO:0005856(cytoskeleton)	GO:0001784(phosphotyrosine binding)//GO:0034988(Fc-gamma receptor I complex binding)//GO:0004713(protein tyrosine kinase activity)//GO:0004715(non-membrane spanning protein tyrosine kinase activity)//GO:0005524(ATP binding)//GO:0034987(immunoglobulin receptor binding)//GO:0019901(protein kinase binding)//GO:0005515(protein binding)	GO:0050715(positive regulation of cytokine secretion)//GO:0007169(transmembrane receptor protein tyrosine kinase signaling pathway)//GO:0050830(defense response to Gram-positive bacterium)//GO:0009615(response to virus)//GO:0050764(regulation of phagocytosis)//GO:0014068(positive regulation of phosphatidylinositol 3-kinase signaling)//GO:0038096(Fc-gamma receptor signaling pathway involved in pha…
chr1	27949994	27950440	MACS_peak_12546	13.09	446	uc021ojx.1	FGR	13.09	298.85	0	2268	SRC2|c-fgr|c-src2|p55-Fgr|p55c-fgr|p58-Fgr|p58c-fgr	MIM:164940|HGNC:HGNC:3697|Ensembl:ENSG00000000938|HPRD:01288|Vega:OTTHUMG00000003516	FGR proto-oncogene, Src family tyrosine kinase	hsa04062(Chemokine signaling pathway)//hsa05169(Epstein-Barr virus infection)	GO:0005743(mitochondrial inner membrane)//GO:0070062(extracellular exosome)//GO:0032587(ruffle membrane)//GO:0015629(actin cytoskeleton)//GO:0005886(plasma membrane)//GO:0005829(cytosol)//GO:0005758(mitochondrial intermembrane space)//GO:0031234(extrinsic component of cytoplasmic side of plasma membrane)//GO:0005856(cytoskeleton)	GO:0001784(phosphotyrosine binding)//GO:0034988(Fc-gamma receptor I complex binding)//GO:0004713(protein tyrosine kinase activity)//GO:0004715(non-membrane spanning protein tyrosine kinase activity)//GO:0005524(ATP binding)//GO:0034987(immunoglobulin receptor binding)//GO:0019901(protein kinase binding)//GO:0005515(protein binding)	GO:0050715(positive regulation of cytokine secretion)//GO:0007169(transmembrane receptor protein tyrosine kinase signaling pathway)//GO:0050830(defense response to Gram-positive bacterium)//GO:0009615(response to virus)//GO:0050764(regulation of phagocytosis)//GO:0014068(positive regulation of phosphatidylinositol 3-kinase signaling)//GO:0038096(Fc-gamma receptor signaling pathway involved in pha…
chr1	28059113	28059168	MACS_peak_12592	14.83	55	NM_152660	FAM76A	14.83	597.71	0	199870	-	HGNC:HGNC:28530|Ensembl:ENSG00000009780|HPRD:14583|Vega:OTTHUMG00000003729	family with sequence similarity 76 member A		GO:0005634(nucleus)	GO:0016929(SUMO-specific protease activity)//GO:0004175(endopeptidase activity)	GO:0016926(protein desumoylation)
chr1	28081705	28081841	MACS_peak_12606	13.4	136	NM_152660	FAM76A	13.4	358.62	0	199870	-	HGNC:HGNC:28530|Ensembl:ENSG00000009780|HPRD:14583|Vega:OTTHUMG00000003729	family with sequence similarity 76 member A		GO:0005634(nucleus)	GO:0016929(SUMO-specific protease activity)//GO:0004175(endopeptidase activity)	GO:0016926(protein desumoylation)
chr1	28086036	28086275	MACS_peak_12608	13.47	239	ENST00000530324	FAM76A	13.47	358.62	0	199870	-	HGNC:HGNC:28530|Ensembl:ENSG00000009780|HPRD:14583|Vega:OTTHUMG00000003729	family with sequence similarity 76 member A		GO:0005634(nucleus)	GO:0016929(SUMO-specific protease activity)//GO:0004175(endopeptidase activity)	GO:0016926(protein desumoylation)
chr1	28120043	28120143	MACS_peak_12626	14.25	100	NM_177424	STX12	14.25	478.17	0	23673	STX13|STX14	MIM:606892|HGNC:HGNC:11430|Ensembl:ENSG00000117758|HPRD:06059|Vega:OTTHUMG00000003730	syntaxin 12	hsa04145(Phagosome)	GO:0016021(integral component of membrane)//GO:0070062(extracellular exosome)//GO:0045335(phagocytic vesicle)//GO:0010008(endosome membrane)//GO:0016020(membrane)//GO:0031083(BLOC-1 complex)//GO:0012505(endomembrane system)//GO:0031201(SNARE complex)//GO:0045121(membrane raft)//GO:0000139(Golgi membrane)//GO:0000407(pre-autophagosomal structure)//GO:0031982(vesicle)	GO:0000149(SNARE binding)//GO:0005484(SNAP receptor activity)//GO:0005515(protein binding)	GO:0048278(vesicle docking)//GO:0000045(autophagosome assembly)//GO:0050821(protein stabilization)//GO:0016192(vesicle-mediated transport)//GO:0006886(intracellular protein transport)//GO:0033344(cholesterol efflux)//GO:0006906(vesicle fusion)
chr1	28138673	28138763	MACS_peak_12637	14.83	90	NM_177424	STX12	14.83	1314.95	0	23673	STX13|STX14	MIM:606892|HGNC:HGNC:11430|Ensembl:ENSG00000117758|HPRD:06059|Vega:OTTHUMG00000003730	syntaxin 12	hsa04145(Phagosome)	GO:0016021(integral component of membrane)//GO:0070062(extracellular exosome)//GO:0045335(phagocytic vesicle)//GO:0010008(endosome membrane)//GO:0016020(membrane)//GO:0031083(BLOC-1 complex)//GO:0012505(endomembrane system)//GO:0031201(SNARE complex)//GO:0045121(membrane raft)//GO:0000139(Golgi membrane)//GO:0000407(pre-autophagosomal structure)//GO:0031982(vesicle)	GO:0000149(SNARE binding)//GO:0005484(SNAP receptor activity)//GO:0005515(protein binding)	GO:0048278(vesicle docking)//GO:0000045(autophagosome assembly)//GO:0050821(protein stabilization)//GO:0016192(vesicle-mediated transport)//GO:0006886(intracellular protein transport)//GO:0033344(cholesterol efflux)//GO:0006906(vesicle fusion)
chr1	28159286	28159327	MACS_peak_12644	14.83	41	NM_002713	PPP1R8	14.83	537.94	0	5511	ARD-1|ARD1|NIPP-1|NIPP1|PRO2047	MIM:602636|HGNC:HGNC:9296|Ensembl:ENSG00000117751|HPRD:04028|Vega:OTTHUMG00000003734	protein phosphatase 1 regulatory subunit 8		GO:0005654(nucleoplasm)//GO:0005634(nucleus)//GO:0016607(nuclear speck)//GO:0005737(cytoplasm)//GO:0005681(spliceosomal complex)	GO:0004865(protein serine/threonine phosphatase inhibitor activity)//GO:0003723(RNA binding)//GO:0008995(ribonuclease E activity)//GO:0008599(protein phosphatase type 1 regulator activity)//GO:0004519(endonuclease activity)//GO:0005515(protein binding)//GO:0003677(DNA binding)	GO:0043086(negative regulation of catalytic activity)//GO:0008380(RNA splicing)//GO:0006351(transcription, DNA-templated)//GO:0008283(cell proliferation)//GO:0006401(RNA catabolic process)//GO:0090501(RNA phosphodiester bond hydrolysis)//GO:0006397(mRNA processing)//GO:0006355(regulation of transcription, DNA-templated)
chr1	28165275	28165363	MACS_peak_12647	13.46	88	NM_002713	PPP1R8	13.46	836.79	0	5511	ARD-1|ARD1|NIPP-1|NIPP1|PRO2047	MIM:602636|HGNC:HGNC:9296|Ensembl:ENSG00000117751|HPRD:04028|Vega:OTTHUMG00000003734	protein phosphatase 1 regulatory subunit 8		GO:0005654(nucleoplasm)//GO:0005634(nucleus)//GO:0016607(nuclear speck)//GO:0005737(cytoplasm)//GO:0005681(spliceosomal complex)	GO:0004865(protein serine/threonine phosphatase inhibitor activity)//GO:0003723(RNA binding)//GO:0008995(ribonuclease E activity)//GO:0008599(protein phosphatase type 1 regulator activity)//GO:0004519(endonuclease activity)//GO:0005515(protein binding)//GO:0003677(DNA binding)	GO:0043086(negative regulation of catalytic activity)//GO:0008380(RNA splicing)//GO:0006351(transcription, DNA-templated)//GO:0008283(cell proliferation)//GO:0006401(RNA catabolic process)//GO:0090501(RNA phosphodiester bond hydrolysis)//GO:0006397(mRNA processing)//GO:0006355(regulation of transcription, DNA-templated)
chr1	28169696	28169841	MACS_peak_12650	14.83	145	NM_002713	PPP1R8	14.83	2271.28	0	5511	ARD-1|ARD1|NIPP-1|NIPP1|PRO2047	MIM:602636|HGNC:HGNC:9296|Ensembl:ENSG00000117751|HPRD:04028|Vega:OTTHUMG00000003734	protein phosphatase 1 regulatory subunit 8		GO:0005654(nucleoplasm)//GO:0005634(nucleus)//GO:0016607(nuclear speck)//GO:0005737(cytoplasm)//GO:0005681(spliceosomal complex)	GO:0004865(protein serine/threonine phosphatase inhibitor activity)//GO:0003723(RNA binding)//GO:0008995(ribonuclease E activity)//GO:0008599(protein phosphatase type 1 regulator activity)//GO:0004519(endonuclease activity)//GO:0005515(protein binding)//GO:0003677(DNA binding)	GO:0043086(negative regulation of catalytic activity)//GO:0008380(RNA splicing)//GO:0006351(transcription, DNA-templated)//GO:0008283(cell proliferation)//GO:0006401(RNA catabolic process)//GO:0090501(RNA phosphodiester bond hydrolysis)//GO:0006397(mRNA processing)//GO:0006355(regulation of transcription, DNA-templated)
chr1	28199053	28199176	MACS_peak_12663	13.3	123	NM_004848	THEMIS2	13.3	597.71	0	9473	C1orf38|ICB-1	HGNC:HGNC:16839|Ensembl:ENSG00000130775|HPRD:12728|Vega:OTTHUMG00000003735	thymocyte selection associated family member 2		GO:0005634(nucleus)//GO:0005737(cytoplasm)	GO:0005515(protein binding)	GO:0006954(inflammatory response)//GO:0050852(T cell receptor signaling pathway)//GO:0007155(cell adhesion)
chr1	28212377	28212687	MACS_peak_12671	14.83	310	NM_004848	THEMIS2	14.83	358.62	0	9473	C1orf38|ICB-1	HGNC:HGNC:16839|Ensembl:ENSG00000130775|HPRD:12728|Vega:OTTHUMG00000003735	thymocyte selection associated family member 2		GO:0005634(nucleus)//GO:0005737(cytoplasm)	GO:0005515(protein binding)	GO:0006954(inflammatory response)//GO:0050852(T cell receptor signaling pathway)//GO:0007155(cell adhesion)
chr1	28233691	28233793	MACS_peak_12682	13.96	102	NM_002946	RPA2	13.96	298.85	0	6118	REPA2|RP-A p32|RP-A p34|RPA32	MIM:179836|HGNC:HGNC:10290|Ensembl:ENSG00000117748|HPRD:01566|Vega:OTTHUMG00000003915	replication protein A2	hsa03030(DNA replication)//hsa03420(Nucleotide excision repair)//hsa03430(Mismatch repair)//hsa03440(Homologous recombination)//hsa03460(Fanconi anemia pathway)	GO:0035861(site of double-strand break)//GO:0005662(DNA replication factor A complex)//GO:0000784(nuclear chromosome, telomeric region)//GO:0000781(chromosome, telomeric region)//GO:0016605(PML body)//GO:0000785(chromatin)//GO:0005654(nucleoplasm)//GO:0005634(nucleus)	GO:0019903(protein phosphatase binding)//GO:0031625(ubiquitin protein ligase binding)//GO:0019899(enzyme binding)//GO:0047485(protein N-terminus binding)//GO:0003684(damaged DNA binding)//GO:0003697(single-stranded DNA binding)//GO:0005515(protein binding)	GO:0033683(nucleotide-excision repair, DNA incision)//GO:0010569(regulation of double-strand break repair via homologous recombination)//GO:0006260(DNA replication)//GO:0042276(error-prone translesion synthesis)//GO:0070911(global genome nucleotide-excision repair)//GO:0036297(interstrand cross-link repair)//GO:0006284(base-excision repair)//GO:0000082(G1/S transition of mitotic cell cycle)//GO:0…
chr1	28261465	28261516	MACS_peak_12696	14.83	51	NM_014474	SMPDL3B	14.83	597.71	0	27293	ASML3B	HGNC:HGNC:21416|Ensembl:ENSG00000130768|HPRD:15405|Vega:OTTHUMG00000003910	sphingomyelin phosphodiesterase acid like 3B		GO:0070062(extracellular exosome)//GO:0005615(extracellular space)	GO:0004767(sphingomyelin phosphodiesterase activity)//GO:0003674(molecular_function)//GO:0016798(hydrolase activity, acting on glycosyl bonds)//GO:0016787(hydrolase activity)	GO:0006685(sphingomyelin catabolic process)//GO:0008152(metabolic process)//GO:0008150(biological_process)
chr1	28282642	28282991	MACS_peak_12703	14.35	349	NM_001009568	SMPDL3B	14.35	179.31	0	27293	ASML3B	HGNC:HGNC:21416|Ensembl:ENSG00000130768|HPRD:15405|Vega:OTTHUMG00000003910	sphingomyelin phosphodiesterase acid like 3B		GO:0070062(extracellular exosome)//GO:0005615(extracellular space)	GO:0004767(sphingomyelin phosphodiesterase activity)//GO:0003674(molecular_function)//GO:0016798(hydrolase activity, acting on glycosyl bonds)//GO:0016787(hydrolase activity)	GO:0006685(sphingomyelin catabolic process)//GO:0008152(metabolic process)//GO:0008150(biological_process)
chr1	28319910	28320071	MACS_peak_12722	14.08	161	NM_001990	EYA3	14.08	358.62	0	2140	-	MIM:601655|HGNC:HGNC:3521|Ensembl:ENSG00000158161|HPRD:09042|Vega:OTTHUMG00000003916	EYA transcriptional coactivator and phosphatase 3		GO:0005654(nucleoplasm)//GO:0005667(transcription factor complex)//GO:0005634(nucleus)//GO:0005737(cytoplasm)//GO:0005813(centrosome)	GO:0008138(protein tyrosine/serine/threonine phosphatase activity)//GO:0003682(chromatin binding)//GO:0046872(metal ion binding)//GO:0005515(protein binding)//GO:0004725(protein tyrosine phosphatase activity)	GO:0045739(positive regulation of DNA repair)//GO:0016576(histone dephosphorylation)//GO:0009653(anatomical structure morphogenesis)//GO:0006351(transcription, DNA-templated)//GO:0010212(response to ionizing radiation)//GO:0006302(double-strand break repair)//GO:0007275(multicellular organism development)//GO:0007601(visual perception)//GO:0006281(DNA repair)//GO:0006355(regulation of transcripti…
chr1	28343664	28343750	MACS_peak_12730	13.99	86	NM_001990	EYA3	13.99	298.85	0	2140	-	MIM:601655|HGNC:HGNC:3521|Ensembl:ENSG00000158161|HPRD:09042|Vega:OTTHUMG00000003916	EYA transcriptional coactivator and phosphatase 3		GO:0005654(nucleoplasm)//GO:0005667(transcription factor complex)//GO:0005634(nucleus)//GO:0005737(cytoplasm)//GO:0005813(centrosome)	GO:0008138(protein tyrosine/serine/threonine phosphatase activity)//GO:0003682(chromatin binding)//GO:0046872(metal ion binding)//GO:0005515(protein binding)//GO:0004725(protein tyrosine phosphatase activity)	GO:0045739(positive regulation of DNA repair)//GO:0016576(histone dephosphorylation)//GO:0009653(anatomical structure morphogenesis)//GO:0006351(transcription, DNA-templated)//GO:0010212(response to ionizing radiation)//GO:0006302(double-strand break repair)//GO:0007275(multicellular organism development)//GO:0007601(visual perception)//GO:0006281(DNA repair)//GO:0006355(regulation of transcripti…
chr1	28362054	28362191	MACS_peak_12742	14.46	137	NM_001990	EYA3	14.46	657.48	0	2140	-	MIM:601655|HGNC:HGNC:3521|Ensembl:ENSG00000158161|HPRD:09042|Vega:OTTHUMG00000003916	EYA transcriptional coactivator and phosphatase 3		GO:0005654(nucleoplasm)//GO:0005667(transcription factor complex)//GO:0005634(nucleus)//GO:0005737(cytoplasm)//GO:0005813(centrosome)	GO:0008138(protein tyrosine/serine/threonine phosphatase activity)//GO:0003682(chromatin binding)//GO:0046872(metal ion binding)//GO:0005515(protein binding)//GO:0004725(protein tyrosine phosphatase activity)	GO:0045739(positive regulation of DNA repair)//GO:0016576(histone dephosphorylation)//GO:0009653(anatomical structure morphogenesis)//GO:0006351(transcription, DNA-templated)//GO:0010212(response to ionizing radiation)//GO:0006302(double-strand break repair)//GO:0007275(multicellular organism development)//GO:0007601(visual perception)//GO:0006281(DNA repair)//GO:0006355(regulation of transcripti…
chr1	28473714	28474224	MACS_peak_12791	13.79	510	NM_000952	PTAFR	13.79	358.62	0	5724	PAFR	MIM:173393|HGNC:HGNC:9582|Ensembl:ENSG00000169403|HPRD:01422|Vega:OTTHUMG00000003953	platelet-activating factor receptor	hsa04020(Calcium signaling pathway)//hsa04080(Neuroactive ligand-receptor interaction)//hsa05150(Staphylococcus aureus infection)	GO:0005886(plasma membrane)//GO:0005887(integral component of plasma membrane)//GO:0016020(membrane)//GO:0016021(integral component of membrane)//GO:0043231(intracellular membrane-bounded organelle)//GO:0005654(nucleoplasm)	GO:0004992(platelet activating factor receptor activity)//GO:0051019(mitogen-activated protein kinase binding)//GO:0005543(phospholipid binding)//GO:0001530(lipopolysaccharide binding)//GO:0004930(G-protein coupled receptor activity)//GO:0001875(lipopolysaccharide receptor activity)//GO:0045028(G-protein coupled purinergic nucleotide receptor activity)	GO:1904317(cellular response to 2-O-acetyl-1-O-hexadecyl-sn-glycero-3-phosphocholine)//GO:0071258(cellular response to gravity)//GO:0045907(positive regulation of vasoconstriction)//GO:1904058(positive regulation of sensory perception of pain)//GO:0032959(inositol trisphosphate biosynthetic process)//GO:0045727(positive regulation of translation)//GO:0006955(immune response)//GO:0031663(lipopolys…
chr1	28498967	28499038	MACS_peak_12807	13.77	71	NM_001164723	PTAFR	13.77	777.02	0	5724	PAFR	MIM:173393|HGNC:HGNC:9582|Ensembl:ENSG00000169403|HPRD:01422|Vega:OTTHUMG00000003953	platelet-activating factor receptor	hsa04020(Calcium signaling pathway)//hsa04080(Neuroactive ligand-receptor interaction)//hsa05150(Staphylococcus aureus infection)	GO:0005886(plasma membrane)//GO:0005887(integral component of plasma membrane)//GO:0016020(membrane)//GO:0016021(integral component of membrane)//GO:0043231(intracellular membrane-bounded organelle)//GO:0005654(nucleoplasm)	GO:0004992(platelet activating factor receptor activity)//GO:0051019(mitogen-activated protein kinase binding)//GO:0005543(phospholipid binding)//GO:0001530(lipopolysaccharide binding)//GO:0004930(G-protein coupled receptor activity)//GO:0001875(lipopolysaccharide receptor activity)//GO:0045028(G-protein coupled purinergic nucleotide receptor activity)	GO:1904317(cellular response to 2-O-acetyl-1-O-hexadecyl-sn-glycero-3-phosphocholine)//GO:0071258(cellular response to gravity)//GO:0045907(positive regulation of vasoconstriction)//GO:1904058(positive regulation of sensory perception of pain)//GO:0032959(inositol trisphosphate biosynthetic process)//GO:0045727(positive regulation of translation)//GO:0006955(immune response)//GO:0031663(lipopolys…
chr1	28530257	28530333	MACS_peak_12826	14.83	76	NM_014280	DNAJC8	14.83	1673.58	0	22826	HSPC331|SPF31	HGNC:HGNC:15470|Ensembl:ENSG00000126698|HPRD:13236|Vega:OTTHUMG00000003538	DnaJ heat shock protein family (Hsp40) member C8		GO:0005654(nucleoplasm)//GO:0045171(intercellular bridge)//GO:0005737(cytoplasm)		GO:0000398(mRNA splicing, via spliceosome)//GO:0010467(gene expression)//GO:0008380(RNA splicing)
chr1	28531768	28531861	MACS_peak_12827	14.72	93	ENST00000603289	DNAJC8	14.72	358.62	0	22826	HSPC331|SPF31	HGNC:HGNC:15470|Ensembl:ENSG00000126698|HPRD:13236|Vega:OTTHUMG00000003538	DnaJ heat shock protein family (Hsp40) member C8		GO:0005654(nucleoplasm)//GO:0045171(intercellular bridge)//GO:0005737(cytoplasm)		GO:0000398(mRNA splicing, via spliceosome)//GO:0010467(gene expression)//GO:0008380(RNA splicing)
chr1	28541450	28541507	MACS_peak_12832	13.62	57	NM_014280	DNAJC8	13.62	298.85	0	22826	HSPC331|SPF31	HGNC:HGNC:15470|Ensembl:ENSG00000126698|HPRD:13236|Vega:OTTHUMG00000003538	DnaJ heat shock protein family (Hsp40) member C8		GO:0005654(nucleoplasm)//GO:0045171(intercellular bridge)//GO:0005737(cytoplasm)		GO:0000398(mRNA splicing, via spliceosome)//GO:0010467(gene expression)//GO:0008380(RNA splicing)
chr1	28555432	28555534	MACS_peak_12841	14.28	102	NM_014280	DNAJC8	14.28	358.62	0	22826	HSPC331|SPF31	HGNC:HGNC:15470|Ensembl:ENSG00000126698|HPRD:13236|Vega:OTTHUMG00000003538	DnaJ heat shock protein family (Hsp40) member C8		GO:0005654(nucleoplasm)//GO:0045171(intercellular bridge)//GO:0005737(cytoplasm)		GO:0000398(mRNA splicing, via spliceosome)//GO:0010467(gene expression)//GO:0008380(RNA splicing)
chr1	28562871	28563166	MACS_peak_12844	20.06	295	NM_178191	ATPIF1	20.06	4275	0.18	93974	ATPI|ATPIP|IP	MIM:614981|HGNC:HGNC:871|Ensembl:ENSG00000130770|HPRD:16529|Vega:OTTHUMG00000003533	ATPase inhibitory factor 1		GO:0005739(mitochondrion)//GO:0005753(mitochondrial proton-transporting ATP synthase complex)//GO:0009986(cell surface)	GO:0043532(angiostatin binding)//GO:0042803(protein homodimerization activity)//GO:0030272(5-formyltetrahydrofolate cyclo-ligase activity)//GO:0005516(calmodulin binding)//GO:0004857(enzyme inhibitor activity)//GO:0042030(ATPase inhibitor activity)//GO:0051117(ATPase binding)	GO:0072593(reactive oxygen species metabolic process)//GO:0098779(mitophagy in response to mitochondrial depolarization)//GO:0051260(protein homooligomerization)//GO:0051289(protein homotetramerization)//GO:0006783(heme biosynthetic process)//GO:0030218(erythrocyte differentiation)//GO:1901030(positive regulation of mitochondrial outer membrane permeabilization involved in apoptotic signaling pat…
chr1	28585999	28586448	MACS_peak_12854	13.96	449	NM_031459	SESN2	13.96	1374.72	0	83667	HI95|SES2|SEST2	MIM:607767|HGNC:HGNC:20746|Ensembl:ENSG00000130766|HPRD:06378|Vega:OTTHUMG00000003532	sestrin 2	hsa04115(p53 signaling pathway)//	GO:0005739(mitochondrion)//GO:0005634(nucleus)//GO:0005737(cytoplasm)//GO:0005829(cytosol)	GO:0005515(protein binding)	GO:0006635(fatty acid beta-oxidation)//GO:0046323(glucose import)//GO:0090526(regulation of gluconeogenesis involved in cellular glucose homeostasis)//GO:0070328(triglyceride homeostasis)//GO:0009749(response to glucose)//GO:0010467(gene expression)//GO:0032042(mitochondrial DNA metabolic process)//GO:0006367(transcription initiation from RNA polymerase II promoter)//GO:0043491(protein kinase B s…
chr1	28601335	28601440	MACS_peak_12867	32.62	105	NM_031459	SESN2	32.62	9742.61	0.96	83667	HI95|SES2|SEST2	MIM:607767|HGNC:HGNC:20746|Ensembl:ENSG00000130766|HPRD:06378|Vega:OTTHUMG00000003532	sestrin 2	hsa04115(p53 signaling pathway)//	GO:0005739(mitochondrion)//GO:0005634(nucleus)//GO:0005737(cytoplasm)//GO:0005829(cytosol)	GO:0005515(protein binding)	GO:0006635(fatty acid beta-oxidation)//GO:0046323(glucose import)//GO:0090526(regulation of gluconeogenesis involved in cellular glucose homeostasis)//GO:0070328(triglyceride homeostasis)//GO:0009749(response to glucose)//GO:0010467(gene expression)//GO:0032042(mitochondrial DNA metabolic process)//GO:0006367(transcription initiation from RNA polymerase II promoter)//GO:0043491(protein kinase B s…
chr1	28655535	28655691	MACS_peak_12886	13.62	156	NM_017638	MED18	13.62	239.08	0	54797	p28b	MIM:612384|HGNC:HGNC:25944|Ensembl:ENSG00000130772|HPRD:17476|Vega:OTTHUMG00000003537	mediator complex subunit 18		GO:0070847(core mediator complex)//GO:0016592(mediator complex)	GO:0005515(protein binding)//GO:0001104(RNA polymerase II transcription cofactor activity)	GO:0006357(regulation of transcription from RNA polymerase II promoter)//GO:0006369(termination of RNA polymerase II transcription)
chr1	28661024	28661585	MACS_peak_12889	13.39	561	NM_017638	MED18	13.39	358.62	0	54797	p28b	MIM:612384|HGNC:HGNC:25944|Ensembl:ENSG00000130772|HPRD:17476|Vega:OTTHUMG00000003537	mediator complex subunit 18		GO:0070847(core mediator complex)//GO:0016592(mediator complex)	GO:0005515(protein binding)//GO:0001104(RNA polymerase II transcription cofactor activity)	GO:0006357(regulation of transcription from RNA polymerase II promoter)//GO:0006369(termination of RNA polymerase II transcription)
chr1	28759441	28759557	MACS_peak_12939	14.59	116	uc001bpx.3	PHACTR4	14.59	777.02	0	65979	PPP1R124	MIM:608726|HGNC:HGNC:25793|Ensembl:ENSG00000204138|HPRD:07816|Vega:OTTHUMG00000003541	phosphatase and actin regulator 4		GO:0030027(lamellipodium)//GO:0005737(cytoplasm)	GO:0071862(protein phosphatase type 1 activator activity)//GO:0008157(protein phosphatase 1 binding)//GO:0003779(actin binding)//GO:0004864(protein phosphatase inhibitor activity)//GO:0008599(protein phosphatase type 1 regulator activity)	GO:0043086(negative regulation of catalytic activity)//GO:0007266(Rho protein signal transduction)//GO:2001045(negative regulation of integrin-mediated signaling pathway)//GO:0061386(closure of optic fissure)//GO:0030036(actin cytoskeleton organization)//GO:0001755(neural crest cell migration)//GO:0043085(positive regulation of catalytic activity)//GO:0001843(neural tube closure)//GO:0051726(regu…
chr1	28764660	28764941	MACS_peak_12945	14.25	281	NM_023923	PHACTR4	14.25	2211.51	0	65979	PPP1R124	MIM:608726|HGNC:HGNC:25793|Ensembl:ENSG00000204138|HPRD:07816|Vega:OTTHUMG00000003541	phosphatase and actin regulator 4		GO:0030027(lamellipodium)//GO:0005737(cytoplasm)	GO:0071862(protein phosphatase type 1 activator activity)//GO:0008157(protein phosphatase 1 binding)//GO:0003779(actin binding)//GO:0004864(protein phosphatase inhibitor activity)//GO:0008599(protein phosphatase type 1 regulator activity)	GO:0043086(negative regulation of catalytic activity)//GO:0007266(Rho protein signal transduction)//GO:2001045(negative regulation of integrin-mediated signaling pathway)//GO:0061386(closure of optic fissure)//GO:0030036(actin cytoskeleton organization)//GO:0001755(neural crest cell migration)//GO:0043085(positive regulation of catalytic activity)//GO:0001843(neural tube closure)//GO:0051726(regu…
chr1	28786722	28786803	MACS_peak_12960	14.43	81	NM_023923	PHACTR4	14.43	1195.41	0	65979	PPP1R124	MIM:608726|HGNC:HGNC:25793|Ensembl:ENSG00000204138|HPRD:07816|Vega:OTTHUMG00000003541	phosphatase and actin regulator 4		GO:0030027(lamellipodium)//GO:0005737(cytoplasm)	GO:0071862(protein phosphatase type 1 activator activity)//GO:0008157(protein phosphatase 1 binding)//GO:0003779(actin binding)//GO:0004864(protein phosphatase inhibitor activity)//GO:0008599(protein phosphatase type 1 regulator activity)	GO:0043086(negative regulation of catalytic activity)//GO:0007266(Rho protein signal transduction)//GO:2001045(negative regulation of integrin-mediated signaling pathway)//GO:0061386(closure of optic fissure)//GO:0030036(actin cytoskeleton organization)//GO:0001755(neural crest cell migration)//GO:0043085(positive regulation of catalytic activity)//GO:0001843(neural tube closure)//GO:0051726(regu…
chr1	28815681	28815737	MACS_peak_12979	14.83	56	NM_023923	PHACTR4	14.83	597.71	0	65979	PPP1R124	MIM:608726|HGNC:HGNC:25793|Ensembl:ENSG00000204138|HPRD:07816|Vega:OTTHUMG00000003541	phosphatase and actin regulator 4		GO:0030027(lamellipodium)//GO:0005737(cytoplasm)	GO:0071862(protein phosphatase type 1 activator activity)//GO:0008157(protein phosphatase 1 binding)//GO:0003779(actin binding)//GO:0004864(protein phosphatase inhibitor activity)//GO:0008599(protein phosphatase type 1 regulator activity)	GO:0043086(negative regulation of catalytic activity)//GO:0007266(Rho protein signal transduction)//GO:2001045(negative regulation of integrin-mediated signaling pathway)//GO:0061386(closure of optic fissure)//GO:0030036(actin cytoskeleton organization)//GO:0001755(neural crest cell migration)//GO:0043085(positive regulation of catalytic activity)//GO:0001843(neural tube closure)//GO:0051726(regu…
chr1	28818161	28818299	MACS_peak_12982	13.31	138	NM_023923	PHACTR4	13.31	537.94	0	65979	PPP1R124	MIM:608726|HGNC:HGNC:25793|Ensembl:ENSG00000204138|HPRD:07816|Vega:OTTHUMG00000003541	phosphatase and actin regulator 4		GO:0030027(lamellipodium)//GO:0005737(cytoplasm)	GO:0071862(protein phosphatase type 1 activator activity)//GO:0008157(protein phosphatase 1 binding)//GO:0003779(actin binding)//GO:0004864(protein phosphatase inhibitor activity)//GO:0008599(protein phosphatase type 1 regulator activity)	GO:0043086(negative regulation of catalytic activity)//GO:0007266(Rho protein signal transduction)//GO:2001045(negative regulation of integrin-mediated signaling pathway)//GO:0061386(closure of optic fissure)//GO:0030036(actin cytoskeleton organization)//GO:0001755(neural crest cell migration)//GO:0043085(positive regulation of catalytic activity)//GO:0001843(neural tube closure)//GO:0051726(regu…
chr1	28891214	28891300	MACS_peak_13009	13.49	86	NM_017846	TRNAU1AP	13.49	1673.58	0	54952	PRO1902|SECP43|TRSPAP1	HGNC:HGNC:30813|Ensembl:ENSG00000180098|HPRD:18035|Vega:OTTHUMG00000003653	tRNA selenocysteine 1 associated protein 1		GO:0005634(nucleus)//GO:0005737(cytoplasm)	GO:0044822(poly(A) RNA binding)//GO:0000166(nucleotide binding)	GO:0001514(selenocysteine incorporation)
chr1	28920436	28920638	MACS_peak_13021	14.83	202	NM_152304	RAB42	14.83	358.62	0	115273	-	HGNC:HGNC:28702|HPRD:14644	RAB42, member RAS oncogene family		GO:0005622(intracellular)//GO:0016020(membrane)	GO:0005525(GTP binding)	GO:0007264(small GTPase mediated signal transduction)
chr1	28931554	28931972	MACS_peak_13028	13.1	418	uc009vti.2	TAF12	13.1	478.17	0	6883	TAF2J|TAFII20	MIM:600773|HGNC:HGNC:11545|Ensembl:ENSG00000120656|HPRD:15981|Vega:OTTHUMG00000003655	TATA-box binding protein associated factor 12	hsa03022(Basal transcription factors)	GO:0000125(PCAF complex)//GO:0030914(STAGA complex)//GO:0033276(transcription factor TFTC complex)//GO:0005669(transcription factor TFIID complex)//GO:0005654(nucleoplasm)	GO:0003700(transcription factor activity, sequence-specific DNA binding)//GO:0046982(protein heterodimerization activity)//GO:0008134(transcription factor binding)//GO:0005515(protein binding)//GO:0003677(DNA binding)//GO:0004402(histone acetyltransferase activity)//GO:0003713(transcription coactivator activity)	GO:0006325(chromatin organization)//GO:0006367(transcription initiation from RNA polymerase II promoter)//GO:1903506(regulation of nucleic acid-templated transcription)//GO:0010467(gene expression)//GO:0006352(DNA-templated transcription, initiation)//GO:0006366(transcription from RNA polymerase II promoter)//GO:0016032(viral process)//GO:0051091(positive regulation of sequence-specific DNA bindi…
chr1	29019453	29019557	MACS_peak_13058	14.43	104	NM_006582	GMEB1	14.43	836.79	0	10691	P96PIF|PIF96	MIM:604409|HGNC:HGNC:4370|Ensembl:ENSG00000162419|HPRD:16059|Vega:OTTHUMG00000003647	glucocorticoid modulatory element binding protein 1		GO:0005654(nucleoplasm)//GO:0005634(nucleus)//GO:0005737(cytoplasm)	GO:0001077(transcriptional activator activity, RNA polymerase II core promoter proximal region sequence-specific binding)//GO:0000978(RNA polymerase II core promoter proximal region sequence-specific DNA binding)//GO:0046872(metal ion binding)//GO:0003713(transcription coactivator activity)	GO:0006357(regulation of transcription from RNA polymerase II promoter)//GO:0006366(transcription from RNA polymerase II promoter)//GO:0045944(positive regulation of transcription from RNA polymerase II promoter)
chr1	29030703	29030841	MACS_peak_13062	14.55	138	NM_006582	GMEB1	14.55	1016.1	0	10691	P96PIF|PIF96	MIM:604409|HGNC:HGNC:4370|Ensembl:ENSG00000162419|HPRD:16059|Vega:OTTHUMG00000003647	glucocorticoid modulatory element binding protein 1		GO:0005654(nucleoplasm)//GO:0005634(nucleus)//GO:0005737(cytoplasm)	GO:0001077(transcriptional activator activity, RNA polymerase II core promoter proximal region sequence-specific binding)//GO:0000978(RNA polymerase II core promoter proximal region sequence-specific DNA binding)//GO:0046872(metal ion binding)//GO:0003713(transcription coactivator activity)	GO:0006357(regulation of transcription from RNA polymerase II promoter)//GO:0006366(transcription from RNA polymerase II promoter)//GO:0045944(positive regulation of transcription from RNA polymerase II promoter)
chr1	29044459	29045053	MACS_peak_13069	13.14	594	ENST00000373816	GMEB1	13.14	657.48	0	10691	P96PIF|PIF96	MIM:604409|HGNC:HGNC:4370|Ensembl:ENSG00000162419|HPRD:16059|Vega:OTTHUMG00000003647	glucocorticoid modulatory element binding protein 1		GO:0005654(nucleoplasm)//GO:0005634(nucleus)//GO:0005737(cytoplasm)	GO:0001077(transcriptional activator activity, RNA polymerase II core promoter proximal region sequence-specific binding)//GO:0000978(RNA polymerase II core promoter proximal region sequence-specific DNA binding)//GO:0046872(metal ion binding)//GO:0003713(transcription coactivator activity)	GO:0006357(regulation of transcription from RNA polymerase II promoter)//GO:0006366(transcription from RNA polymerase II promoter)//GO:0045944(positive regulation of transcription from RNA polymerase II promoter)
chr1	29220252	29220349	MACS_peak_13147	13.05	97	ENST00000373798	EPB41	13.05	500	0	2035	4.1R|EL1|HE	MIM:130500|HGNC:HGNC:3377|Ensembl:ENSG00000159023|HPRD:00558|Vega:OTTHUMG00000003644	erythrocyte membrane protein band 4.1	hsa04530(Tight junction)	GO:0008091(spectrin)//GO:0005886(plasma membrane)//GO:0030863(cortical cytoskeleton)//GO:0043234(protein complex)//GO:0019898(extrinsic component of membrane)//GO:0014731(spectrin-associated cytoskeleton)//GO:0030054(cell junction)//GO:0005634(nucleus)//GO:0005856(cytoskeleton)//GO:0005737(cytoplasm)	GO:0030507(spectrin binding)//GO:0005200(structural constituent of cytoskeleton)//GO:0003779(actin binding)//GO:0005198(structural molecule activity)//GO:0005516(calmodulin binding)//GO:0005545(1-phosphatidylinositol binding)//GO:0005515(protein binding)	GO:0030036(actin cytoskeleton organization)//GO:0008015(blood circulation)//GO:0032092(positive regulation of protein binding)//GO:0030866(cortical actin cytoskeleton organization)
chr1	29319841	29319957	MACS_peak_13193	13.08	116	NM_004437	EPB41	13.08	1374.72	0	2035	4.1R|EL1|HE	MIM:130500|HGNC:HGNC:3377|Ensembl:ENSG00000159023|HPRD:00558|Vega:OTTHUMG00000003644	erythrocyte membrane protein band 4.1	hsa04530(Tight junction)	GO:0008091(spectrin)//GO:0005886(plasma membrane)//GO:0030863(cortical cytoskeleton)//GO:0043234(protein complex)//GO:0019898(extrinsic component of membrane)//GO:0014731(spectrin-associated cytoskeleton)//GO:0030054(cell junction)//GO:0005634(nucleus)//GO:0005856(cytoskeleton)//GO:0005737(cytoplasm)	GO:0030507(spectrin binding)//GO:0005200(structural constituent of cytoskeleton)//GO:0003779(actin binding)//GO:0005198(structural molecule activity)//GO:0005516(calmodulin binding)//GO:0005545(1-phosphatidylinositol binding)//GO:0005515(protein binding)	GO:0030036(actin cytoskeleton organization)//GO:0008015(blood circulation)//GO:0032092(positive regulation of protein binding)//GO:0030866(cortical actin cytoskeleton organization)
chr1	29356911	29356999	MACS_peak_13209	14.83	88	NM_004437	EPB41	14.83	597.71	0	2035	4.1R|EL1|HE	MIM:130500|HGNC:HGNC:3377|Ensembl:ENSG00000159023|HPRD:00558|Vega:OTTHUMG00000003644	erythrocyte membrane protein band 4.1	hsa04530(Tight junction)	GO:0008091(spectrin)//GO:0005886(plasma membrane)//GO:0030863(cortical cytoskeleton)//GO:0043234(protein complex)//GO:0019898(extrinsic component of membrane)//GO:0014731(spectrin-associated cytoskeleton)//GO:0030054(cell junction)//GO:0005634(nucleus)//GO:0005856(cytoskeleton)//GO:0005737(cytoplasm)	GO:0030507(spectrin binding)//GO:0005200(structural constituent of cytoskeleton)//GO:0003779(actin binding)//GO:0005198(structural molecule activity)//GO:0005516(calmodulin binding)//GO:0005545(1-phosphatidylinositol binding)//GO:0005515(protein binding)	GO:0030036(actin cytoskeleton organization)//GO:0008015(blood circulation)//GO:0032092(positive regulation of protein binding)//GO:0030866(cortical actin cytoskeleton organization)
chr1	29443390	29443847	MACS_peak_13246	14.26	457	NM_004437	EPB41	14.26	1016.1	0	2035	4.1R|EL1|HE	MIM:130500|HGNC:HGNC:3377|Ensembl:ENSG00000159023|HPRD:00558|Vega:OTTHUMG00000003644	erythrocyte membrane protein band 4.1	hsa04530(Tight junction)	GO:0008091(spectrin)//GO:0005886(plasma membrane)//GO:0030863(cortical cytoskeleton)//GO:0043234(protein complex)//GO:0019898(extrinsic component of membrane)//GO:0014731(spectrin-associated cytoskeleton)//GO:0030054(cell junction)//GO:0005634(nucleus)//GO:0005856(cytoskeleton)//GO:0005737(cytoplasm)	GO:0030507(spectrin binding)//GO:0005200(structural constituent of cytoskeleton)//GO:0003779(actin binding)//GO:0005198(structural molecule activity)//GO:0005516(calmodulin binding)//GO:0005545(1-phosphatidylinositol binding)//GO:0005515(protein binding)	GO:0030036(actin cytoskeleton organization)//GO:0008015(blood circulation)//GO:0032092(positive regulation of protein binding)//GO:0030866(cortical actin cytoskeleton organization)
chr1	29445702	29446048	MACS_peak_13247	14.83	346	NM_004437	EPB41	14.83	717.25	0	2035	4.1R|EL1|HE	MIM:130500|HGNC:HGNC:3377|Ensembl:ENSG00000159023|HPRD:00558|Vega:OTTHUMG00000003644	erythrocyte membrane protein band 4.1	hsa04530(Tight junction)	GO:0008091(spectrin)//GO:0005886(plasma membrane)//GO:0030863(cortical cytoskeleton)//GO:0043234(protein complex)//GO:0019898(extrinsic component of membrane)//GO:0014731(spectrin-associated cytoskeleton)//GO:0030054(cell junction)//GO:0005634(nucleus)//GO:0005856(cytoskeleton)//GO:0005737(cytoplasm)	GO:0030507(spectrin binding)//GO:0005200(structural constituent of cytoskeleton)//GO:0003779(actin binding)//GO:0005198(structural molecule activity)//GO:0005516(calmodulin binding)//GO:0005545(1-phosphatidylinositol binding)//GO:0005515(protein binding)	GO:0030036(actin cytoskeleton organization)//GO:0008015(blood circulation)//GO:0032092(positive regulation of protein binding)//GO:0030866(cortical actin cytoskeleton organization)
chr1	29446230	29446724	MACS_peak_13248	13.93	494	NM_001003682	TMEM200B	13.93	478.17	0	399474	TTMB	HGNC:HGNC:33785|Ensembl:ENSG00000253304|HPRD:13188|Vega:OTTHUMG00000003658	transmembrane protein 200B		GO:0016021(integral component of membrane)
chr1	29474396	29475738	MACS_peak_13264	35.37	1342	NM_005626	SRSF4	35.37	11296.6	1.23	6429	SFRS4|SRP75	MIM:601940|HGNC:HGNC:10786|Ensembl:ENSG00000116350|HPRD:09052|Vega:OTTHUMG00000003663	serine/arginine-rich splicing factor 4	hsa03040(Spliceosome)//hsa05168(Herpes simplex infection)	GO:0005654(nucleoplasm)//GO:0005634(nucleus)//GO:0016607(nuclear speck)	GO:0044822(poly(A) RNA binding)//GO:0000166(nucleotide binding)//GO:0003676(nucleic acid binding)//GO:1990825(sequence-specific mRNA binding)	GO:0006406(mRNA export from nucleus)//GO:0008380(RNA splicing)//GO:0031124(mRNA 3'-end processing)//GO:0000398(mRNA splicing, via spliceosome)//GO:0010467(gene expression)//GO:0006369(termination of RNA polymerase II transcription)//GO:0002244(hematopoietic progenitor cell differentiation)//GO:0000375(RNA splicing, via transesterification reactions)//GO:0006366(transcription from RNA polymerase I…
chr1	29526962	29527101	MACS_peak_13292	14.83	139	uc001brt.1	MECR	14.83	358.62	0	51102	CGI-63|FASN2B|NRBF1	MIM:608205|HGNC:HGNC:19691|Ensembl:ENSG00000116353|HPRD:12192|Vega:OTTHUMG00000059082	mitochondrial trans-2-enoyl-CoA reductase	hsa00062(Fatty acid elongation)//	GO:0005739(mitochondrion)//GO:0005634(nucleus)	GO:0016491(oxidoreductase activity)//GO:0008270(zinc ion binding)//GO:0019166(trans-2-enoyl-CoA reductase (NADPH) activity)	GO:0055114(oxidation-reduction process)//GO:0006631(fatty acid metabolic process)//GO:0006633(fatty acid biosynthetic process)
chr1	29587121	29587415	MACS_peak_13328	13.53	294	NM_005704	PTPRU	13.53	1255.18	0	10076	FMI|PCP-2|PTP|PTP-J|PTP-PI|PTP-RO|PTPPSI|PTPRO|PTPU2|R-PTP-PSI|R-PTP-U|hPTP-J	MIM:602454|HGNC:HGNC:9683|Ensembl:ENSG00000060656|HPRD:03908|Vega:OTTHUMG00000003699	protein tyrosine phosphatase, receptor type U		GO:0005886(plasma membrane)//GO:0005887(integral component of plasma membrane)//GO:0005911(cell-cell junction)	GO:0008013(beta-catenin binding)//GO:0005515(protein binding)//GO:0005001(transmembrane receptor protein tyrosine phosphatase activity)//GO:0004725(protein tyrosine phosphatase activity)	GO:0007185(transmembrane receptor protein tyrosine phosphatase signaling pathway)//GO:0031100(organ regeneration)//GO:0030336(negative regulation of cell migration)//GO:0060070(canonical Wnt signaling pathway)//GO:0030154(cell differentiation)//GO:0034394(protein localization to cell surface)//GO:0007155(cell adhesion)//GO:0034109(homotypic cell-cell adhesion)//GO:0008285(negative regulation of c…
chr1	29609187	29609461	MACS_peak_13336	13.1	274	NM_005704	PTPRU	13.1	358.62	0	10076	FMI|PCP-2|PTP|PTP-J|PTP-PI|PTP-RO|PTPPSI|PTPRO|PTPU2|R-PTP-PSI|R-PTP-U|hPTP-J	MIM:602454|HGNC:HGNC:9683|Ensembl:ENSG00000060656|HPRD:03908|Vega:OTTHUMG00000003699	protein tyrosine phosphatase, receptor type U		GO:0005886(plasma membrane)//GO:0005887(integral component of plasma membrane)//GO:0005911(cell-cell junction)	GO:0008013(beta-catenin binding)//GO:0005515(protein binding)//GO:0005001(transmembrane receptor protein tyrosine phosphatase activity)//GO:0004725(protein tyrosine phosphatase activity)	GO:0007185(transmembrane receptor protein tyrosine phosphatase signaling pathway)//GO:0031100(organ regeneration)//GO:0030336(negative regulation of cell migration)//GO:0060070(canonical Wnt signaling pathway)//GO:0030154(cell differentiation)//GO:0034394(protein localization to cell surface)//GO:0007155(cell adhesion)//GO:0034109(homotypic cell-cell adhesion)//GO:0008285(negative regulation of c…
chr1	29618380	29618482	MACS_peak_13342	14.83	102	NM_005704	PTPRU	14.83	896.56	0	10076	FMI|PCP-2|PTP|PTP-J|PTP-PI|PTP-RO|PTPPSI|PTPRO|PTPU2|R-PTP-PSI|R-PTP-U|hPTP-J	MIM:602454|HGNC:HGNC:9683|Ensembl:ENSG00000060656|HPRD:03908|Vega:OTTHUMG00000003699	protein tyrosine phosphatase, receptor type U		GO:0005886(plasma membrane)//GO:0005887(integral component of plasma membrane)//GO:0005911(cell-cell junction)	GO:0008013(beta-catenin binding)//GO:0005515(protein binding)//GO:0005001(transmembrane receptor protein tyrosine phosphatase activity)//GO:0004725(protein tyrosine phosphatase activity)	GO:0007185(transmembrane receptor protein tyrosine phosphatase signaling pathway)//GO:0031100(organ regeneration)//GO:0030336(negative regulation of cell migration)//GO:0060070(canonical Wnt signaling pathway)//GO:0030154(cell differentiation)//GO:0034394(protein localization to cell surface)//GO:0007155(cell adhesion)//GO:0034109(homotypic cell-cell adhesion)//GO:0008285(negative regulation of c…
chr1	29650237	29650300	MACS_peak_13356	14.1	63	NM_005704	PTPRU	14.1	239.08	0	10076	FMI|PCP-2|PTP|PTP-J|PTP-PI|PTP-RO|PTPPSI|PTPRO|PTPU2|R-PTP-PSI|R-PTP-U|hPTP-J	MIM:602454|HGNC:HGNC:9683|Ensembl:ENSG00000060656|HPRD:03908|Vega:OTTHUMG00000003699	protein tyrosine phosphatase, receptor type U		GO:0005886(plasma membrane)//GO:0005887(integral component of plasma membrane)//GO:0005911(cell-cell junction)	GO:0008013(beta-catenin binding)//GO:0005515(protein binding)//GO:0005001(transmembrane receptor protein tyrosine phosphatase activity)//GO:0004725(protein tyrosine phosphatase activity)	GO:0007185(transmembrane receptor protein tyrosine phosphatase signaling pathway)//GO:0031100(organ regeneration)//GO:0030336(negative regulation of cell migration)//GO:0060070(canonical Wnt signaling pathway)//GO:0030154(cell differentiation)//GO:0034394(protein localization to cell surface)//GO:0007155(cell adhesion)//GO:0034109(homotypic cell-cell adhesion)//GO:0008285(negative regulation of c…
chr1	31205324	31205861	MACS_peak_13912	13.57	537	NM_006762	LAPTM5	13.57	298.85	0	7805	CLAST6	MIM:601476|HGNC:HGNC:29612|Ensembl:ENSG00000162511|HPRD:03280|Vega:OTTHUMG00000003707	lysosomal protein transmembrane 5	hsa04142(Lysosome)	GO:0005765(lysosomal membrane)//GO:0005764(lysosome)//GO:0005887(integral component of plasma membrane)	GO:0005515(protein binding)	GO:0006810(transport)
chr1	31206156	31206573	MACS_peak_13913	14.65	417	NM_006762	LAPTM5	14.65	298.85	0	7805	CLAST6	MIM:601476|HGNC:HGNC:29612|Ensembl:ENSG00000162511|HPRD:03280|Vega:OTTHUMG00000003707	lysosomal protein transmembrane 5	hsa04142(Lysosome)	GO:0005765(lysosomal membrane)//GO:0005764(lysosome)//GO:0005887(integral component of plasma membrane)	GO:0005515(protein binding)	GO:0006810(transport)
chr1	31206660	31206764	MACS_peak_13914	14.83	104	NM_006762	LAPTM5	14.83	418.39	0	7805	CLAST6	MIM:601476|HGNC:HGNC:29612|Ensembl:ENSG00000162511|HPRD:03280|Vega:OTTHUMG00000003707	lysosomal protein transmembrane 5	hsa04142(Lysosome)	GO:0005765(lysosomal membrane)//GO:0005764(lysosome)//GO:0005887(integral component of plasma membrane)	GO:0005515(protein binding)	GO:0006810(transport)
chr1	31212655	31212784	MACS_peak_13918	13.68	129	NM_006762	LAPTM5	13.68	358.62	0	7805	CLAST6	MIM:601476|HGNC:HGNC:29612|Ensembl:ENSG00000162511|HPRD:03280|Vega:OTTHUMG00000003707	lysosomal protein transmembrane 5	hsa04142(Lysosome)	GO:0005765(lysosomal membrane)//GO:0005764(lysosome)//GO:0005887(integral component of plasma membrane)	GO:0005515(protein binding)	GO:0006810(transport)
chr1	31414856	31414970	MACS_peak_14015	13.53	114	NM_014676	PUM1	13.53	657.48	0	9698	HSPUM|PUMH|PUMH1|PUML1	MIM:607204|HGNC:HGNC:14957|Ensembl:ENSG00000134644|HPRD:06230|Vega:OTTHUMG00000003795	pumilio RNA binding family member 1		GO:0000932(cytoplasmic mRNA processing body)//GO:0010494(cytoplasmic stress granule)//GO:0005829(cytosol)	GO:0044822(poly(A) RNA binding)//GO:0003723(RNA binding)//GO:0005515(protein binding)//GO:0003730(mRNA 3'-UTR binding)	GO:0060964(regulation of gene silencing by miRNA)//GO:0061024(membrane organization)//GO:2000637(positive regulation of gene silencing by miRNA)//GO:0048863(stem cell differentiation)//GO:0043488(regulation of mRNA stability)//GO:0007283(spermatogenesis)//GO:0016441(posttranscriptional gene silencing)//GO:0051983(regulation of chromosome segregation)//GO:0061157(mRNA destabilization)//GO:0006892(…
chr1	31452908	31453025	MACS_peak_14035	14.83	117	uc001bsf.1	PUM1	14.83	896.56	0	9698	HSPUM|PUMH|PUMH1|PUML1	MIM:607204|HGNC:HGNC:14957|Ensembl:ENSG00000134644|HPRD:06230|Vega:OTTHUMG00000003795	pumilio RNA binding family member 1		GO:0000932(cytoplasmic mRNA processing body)//GO:0010494(cytoplasmic stress granule)//GO:0005829(cytosol)	GO:0044822(poly(A) RNA binding)//GO:0003723(RNA binding)//GO:0005515(protein binding)//GO:0003730(mRNA 3'-UTR binding)	GO:0060964(regulation of gene silencing by miRNA)//GO:0061024(membrane organization)//GO:2000637(positive regulation of gene silencing by miRNA)//GO:0048863(stem cell differentiation)//GO:0043488(regulation of mRNA stability)//GO:0007283(spermatogenesis)//GO:0016441(posttranscriptional gene silencing)//GO:0051983(regulation of chromosome segregation)//GO:0061157(mRNA destabilization)//GO:0006892(…
chr1	31538462	31538564	MACS_peak_14092	14.83	102	NM_014676	PUM1	14.83	2151.74	0	9698	HSPUM|PUMH|PUMH1|PUML1	MIM:607204|HGNC:HGNC:14957|Ensembl:ENSG00000134644|HPRD:06230|Vega:OTTHUMG00000003795	pumilio RNA binding family member 1		GO:0000932(cytoplasmic mRNA processing body)//GO:0010494(cytoplasmic stress granule)//GO:0005829(cytosol)	GO:0044822(poly(A) RNA binding)//GO:0003723(RNA binding)//GO:0005515(protein binding)//GO:0003730(mRNA 3'-UTR binding)	GO:0060964(regulation of gene silencing by miRNA)//GO:0061024(membrane organization)//GO:2000637(positive regulation of gene silencing by miRNA)//GO:0048863(stem cell differentiation)//GO:0043488(regulation of mRNA stability)//GO:0007283(spermatogenesis)//GO:0016441(posttranscriptional gene silencing)//GO:0051983(regulation of chromosome segregation)//GO:0061157(mRNA destabilization)//GO:0006892(…
chr1	31652591	31652781	MACS_peak_14129	13.73	190	NM_024522	NKAIN1	13.73	896.56	0	79570	FAM77C	MIM:612871|HGNC:HGNC:25743|Ensembl:ENSG00000084628|HPRD:07786|Vega:OTTHUMG00000003788	Na+/K+ transporting ATPase interacting 1		GO:0016021(integral component of membrane)//GO:0005886(plasma membrane)	GO:0051117(ATPase binding)	GO:0002028(regulation of sodium ion transport)
chr1	31656663	31656861	MACS_peak_14130	14.34	198	NM_024522	NKAIN1	14.34	358.62	0	79570	FAM77C	MIM:612871|HGNC:HGNC:25743|Ensembl:ENSG00000084628|HPRD:07786|Vega:OTTHUMG00000003788	Na+/K+ transporting ATPase interacting 1		GO:0016021(integral component of membrane)//GO:0005886(plasma membrane)	GO:0051117(ATPase binding)	GO:0002028(regulation of sodium ion transport)
chr1	31732414	31732446	MACS_peak_14154	14.83	32	NM_004814	SNRNP40	14.83	717.25	0	9410	40K|HPRP8BP|PRP8BP|PRPF8BP|SPF38|WDR57	MIM:607797|HGNC:HGNC:30857|Ensembl:ENSG00000060688|HPRD:08481|Vega:OTTHUMG00000003790	small nuclear ribonucleoprotein, U5 40kDa subunit	hsa03040(Spliceosome)	GO:0005682(U5 snRNP)//GO:0071011(precatalytic spliceosome)//GO:0071013(catalytic step 2 spliceosome)//GO:0005654(nucleoplasm)//GO:0005732(small nucleolar ribonucleoprotein complex)//GO:0005737(cytoplasm)	GO:0044822(poly(A) RNA binding)//GO:0005515(protein binding)	GO:0000398(mRNA splicing, via spliceosome)//GO:0010467(gene expression)//GO:0008380(RNA splicing)//GO:0006396(RNA processing)//GO:0000375(RNA splicing, via transesterification reactions)
chr1	31733801	31734023	MACS_peak_14155	13.12	222	ENST00000446633	SNRNP40	13.12	597.71	0	9410	40K|HPRP8BP|PRP8BP|PRPF8BP|SPF38|WDR57	MIM:607797|HGNC:HGNC:30857|Ensembl:ENSG00000060688|HPRD:08481|Vega:OTTHUMG00000003790	small nuclear ribonucleoprotein, U5 40kDa subunit	hsa03040(Spliceosome)	GO:0005682(U5 snRNP)//GO:0071011(precatalytic spliceosome)//GO:0071013(catalytic step 2 spliceosome)//GO:0005654(nucleoplasm)//GO:0005732(small nucleolar ribonucleoprotein complex)//GO:0005737(cytoplasm)	GO:0044822(poly(A) RNA binding)//GO:0005515(protein binding)	GO:0000398(mRNA splicing, via spliceosome)//GO:0010467(gene expression)//GO:0008380(RNA splicing)//GO:0006396(RNA processing)//GO:0000375(RNA splicing, via transesterification reactions)
chr1	31769457	31769635	MACS_peak_14180	13.13	178	NM_004814	SNRNP40	13.13	2749.45	0	9410	40K|HPRP8BP|PRP8BP|PRPF8BP|SPF38|WDR57	MIM:607797|HGNC:HGNC:30857|Ensembl:ENSG00000060688|HPRD:08481|Vega:OTTHUMG00000003790	small nuclear ribonucleoprotein, U5 40kDa subunit	hsa03040(Spliceosome)	GO:0005682(U5 snRNP)//GO:0071011(precatalytic spliceosome)//GO:0071013(catalytic step 2 spliceosome)//GO:0005654(nucleoplasm)//GO:0005732(small nucleolar ribonucleoprotein complex)//GO:0005737(cytoplasm)	GO:0044822(poly(A) RNA binding)//GO:0005515(protein binding)	GO:0000398(mRNA splicing, via spliceosome)//GO:0010467(gene expression)//GO:0008380(RNA splicing)//GO:0006396(RNA processing)//GO:0000375(RNA splicing, via transesterification reactions)
chr1	31782931	31783011	MACS_peak_14187	14.83	80	NM_016505	ZCCHC17	14.83	478.17	0	51538	HSPC251|PS1D|pNO40	HGNC:HGNC:30246|Ensembl:ENSG00000121766|HPRD:15189|Vega:OTTHUMG00000003791	zinc finger CCHC-type containing 17		GO:0030529(intracellular ribonucleoprotein complex)//GO:0045111(intermediate filament cytoskeleton)//GO:0043231(intracellular membrane-bounded organelle)//GO:0005730(nucleolus)//GO:0005634(nucleus)//GO:0022625(cytosolic large ribosomal subunit)	GO:0044822(poly(A) RNA binding)//GO:0003676(nucleic acid binding)//GO:0008270(zinc ion binding)//GO:0005515(protein binding)	GO:0002230(positive regulation of defense response to virus by host)//GO:0098779(mitophagy in response to mitochondrial depolarization)//GO:0098792(xenophagy)
chr1	31791957	31792013	MACS_peak_14195	14.26	56	NM_016505	ZCCHC17	14.26	418.39	0	51538	HSPC251|PS1D|pNO40	HGNC:HGNC:30246|Ensembl:ENSG00000121766|HPRD:15189|Vega:OTTHUMG00000003791	zinc finger CCHC-type containing 17		GO:0030529(intracellular ribonucleoprotein complex)//GO:0045111(intermediate filament cytoskeleton)//GO:0043231(intracellular membrane-bounded organelle)//GO:0005730(nucleolus)//GO:0005634(nucleus)//GO:0022625(cytosolic large ribosomal subunit)	GO:0044822(poly(A) RNA binding)//GO:0003676(nucleic acid binding)//GO:0008270(zinc ion binding)//GO:0005515(protein binding)	GO:0002230(positive regulation of defense response to virus by host)//GO:0098779(mitophagy in response to mitochondrial depolarization)//GO:0098792(xenophagy)
chr1	31838099	31838212	MACS_peak_14226	14.83	113	NM_004102	FABP3	14.83	358.62	0	2170	FABP11|H-FABP|M-FABP|MDGI|O-FABP	MIM:134651|HGNC:HGNC:3557|HPRD:00613	fatty acid binding protein 3	hsa03320(PPAR signaling pathway)	GO:0070062(extracellular exosome)//GO:0016528(sarcoplasm)//GO:0005615(extracellular space)//GO:0005829(cytosol)	GO:0050543(icosatetraenoic acid binding)//GO:0036041(long-chain fatty acid binding)//GO:0005215(transporter activity)//GO:0008289(lipid binding)//GO:0070538(oleic acid binding)//GO:0008092(cytoskeletal protein binding)//GO:0005324(long-chain fatty acid transporter activity)//GO:0005515(protein binding)	GO:0070542(response to fatty acid)//GO:0044281(small molecule metabolic process)//GO:0042493(response to drug)//GO:0044539(long-chain fatty acid import)//GO:0055091(phospholipid homeostasis)//GO:0046320(regulation of fatty acid oxidation)//GO:0071073(positive regulation of phospholipid biosynthetic process)//GO:0006631(fatty acid metabolic process)//GO:0042632(cholesterol homeostasis)//GO:0008285…
chr1	31840308	31840341	MACS_peak_14228	13.91	33	NM_004102	FABP3	13.91	537.94	0	2170	FABP11|H-FABP|M-FABP|MDGI|O-FABP	MIM:134651|HGNC:HGNC:3557|HPRD:00613	fatty acid binding protein 3	hsa03320(PPAR signaling pathway)	GO:0070062(extracellular exosome)//GO:0016528(sarcoplasm)//GO:0005615(extracellular space)//GO:0005829(cytosol)	GO:0050543(icosatetraenoic acid binding)//GO:0036041(long-chain fatty acid binding)//GO:0005215(transporter activity)//GO:0008289(lipid binding)//GO:0070538(oleic acid binding)//GO:0008092(cytoskeletal protein binding)//GO:0005324(long-chain fatty acid transporter activity)//GO:0005515(protein binding)	GO:0070542(response to fatty acid)//GO:0044281(small molecule metabolic process)//GO:0042493(response to drug)//GO:0044539(long-chain fatty acid import)//GO:0055091(phospholipid homeostasis)//GO:0046320(regulation of fatty acid oxidation)//GO:0071073(positive regulation of phospholipid biosynthetic process)//GO:0006631(fatty acid metabolic process)//GO:0042632(cholesterol homeostasis)//GO:0008285…
chr1	31849568	31849697	MACS_peak_14235	14.07	129	ENST00000482018	FABP3	14.07	537.94	0	2170	FABP11|H-FABP|M-FABP|MDGI|O-FABP	MIM:134651|HGNC:HGNC:3557|HPRD:00613	fatty acid binding protein 3	hsa03320(PPAR signaling pathway)	GO:0070062(extracellular exosome)//GO:0016528(sarcoplasm)//GO:0005615(extracellular space)//GO:0005829(cytosol)	GO:0050543(icosatetraenoic acid binding)//GO:0036041(long-chain fatty acid binding)//GO:0005215(transporter activity)//GO:0008289(lipid binding)//GO:0070538(oleic acid binding)//GO:0008092(cytoskeletal protein binding)//GO:0005324(long-chain fatty acid transporter activity)//GO:0005515(protein binding)	GO:0070542(response to fatty acid)//GO:0044281(small molecule metabolic process)//GO:0042493(response to drug)//GO:0044539(long-chain fatty acid import)//GO:0055091(phospholipid homeostasis)//GO:0046320(regulation of fatty acid oxidation)//GO:0071073(positive regulation of phospholipid biosynthetic process)//GO:0006631(fatty acid metabolic process)//GO:0042632(cholesterol homeostasis)//GO:0008285…
chr1	31882411	31882446	MACS_peak_14246	14.83	35	NM_001199038	SERINC2	14.83	597.71	0	347735	FKSG84|PRO0899|TDE2|TDE2L	MIM:614549|HGNC:HGNC:23231|Ensembl:ENSG00000168528|HPRD:15481|Vega:OTTHUMG00000003796	serine incorporator 2		GO:0016021(integral component of membrane)//GO:0070062(extracellular exosome)	GO:0015194(L-serine transmembrane transporter activity)	GO:0015825(L-serine transport)//GO:1904219(positive regulation of CDP-diacylglycerol-serine O-phosphatidyltransferase activity)//GO:0006665(sphingolipid metabolic process)//GO:1904222(positive regulation of serine C-palmitoyltransferase activity)//GO:0006658(phosphatidylserine metabolic process)
chr1	31883031	31883282	MACS_peak_14247	13.26	251	NM_001199037	SERINC2	13.26	777.02	0	347735	FKSG84|PRO0899|TDE2|TDE2L	MIM:614549|HGNC:HGNC:23231|Ensembl:ENSG00000168528|HPRD:15481|Vega:OTTHUMG00000003796	serine incorporator 2		GO:0016021(integral component of membrane)//GO:0070062(extracellular exosome)	GO:0015194(L-serine transmembrane transporter activity)	GO:0015825(L-serine transport)//GO:1904219(positive regulation of CDP-diacylglycerol-serine O-phosphatidyltransferase activity)//GO:0006665(sphingolipid metabolic process)//GO:1904222(positive regulation of serine C-palmitoyltransferase activity)//GO:0006658(phosphatidylserine metabolic process)
chr1	31886659	31887624	MACS_peak_14248	32.26	965	NM_001199039	SERINC2	32.26	5166.97	0.91	347735	FKSG84|PRO0899|TDE2|TDE2L	MIM:614549|HGNC:HGNC:23231|Ensembl:ENSG00000168528|HPRD:15481|Vega:OTTHUMG00000003796	serine incorporator 2		GO:0016021(integral component of membrane)//GO:0070062(extracellular exosome)	GO:0015194(L-serine transmembrane transporter activity)	GO:0015825(L-serine transport)//GO:1904219(positive regulation of CDP-diacylglycerol-serine O-phosphatidyltransferase activity)//GO:0006665(sphingolipid metabolic process)//GO:1904222(positive regulation of serine C-palmitoyltransferase activity)//GO:0006658(phosphatidylserine metabolic process)
chr1	31898622	31899166	MACS_peak_14250	14.61	544	uc009vtw.1	SERINC2	14.61	3167.84	0	347735	FKSG84|PRO0899|TDE2|TDE2L	MIM:614549|HGNC:HGNC:23231|Ensembl:ENSG00000168528|HPRD:15481|Vega:OTTHUMG00000003796	serine incorporator 2		GO:0016021(integral component of membrane)//GO:0070062(extracellular exosome)	GO:0015194(L-serine transmembrane transporter activity)	GO:0015825(L-serine transport)//GO:1904219(positive regulation of CDP-diacylglycerol-serine O-phosphatidyltransferase activity)//GO:0006665(sphingolipid metabolic process)//GO:1904222(positive regulation of serine C-palmitoyltransferase activity)//GO:0006658(phosphatidylserine metabolic process)
chr1	31906910	31907527	MACS_peak_14252	16.73	617	NM_018565	SERINC2	16.73	4423.03	0.09	347735	FKSG84|PRO0899|TDE2|TDE2L	MIM:614549|HGNC:HGNC:23231|Ensembl:ENSG00000168528|HPRD:15481|Vega:OTTHUMG00000003796	serine incorporator 2		GO:0016021(integral component of membrane)//GO:0070062(extracellular exosome)	GO:0015194(L-serine transmembrane transporter activity)	GO:0015825(L-serine transport)//GO:1904219(positive regulation of CDP-diacylglycerol-serine O-phosphatidyltransferase activity)//GO:0006665(sphingolipid metabolic process)//GO:1904222(positive regulation of serine C-palmitoyltransferase activity)//GO:0006658(phosphatidylserine metabolic process)
chr1	32086443	32086687	MACS_peak_14335	13.05	244	NM_001525	HCRTR1	13.05	597.71	0	3061	OX1R	MIM:602392|HGNC:HGNC:4848|Ensembl:ENSG00000121764|HPRD:03863|Vega:OTTHUMG00000003876	hypocretin receptor 1	hsa04080(Neuroactive ligand-receptor interaction)	GO:0016021(integral component of membrane)//GO:0005887(integral component of plasma membrane)//GO:0005886(plasma membrane)	GO:0017046(peptide hormone binding)//GO:0042277(peptide binding)//GO:0004930(G-protein coupled receptor activity)//GO:0016499(orexin receptor activity)//GO:0008188(neuropeptide receptor activity)	GO:1901652(response to peptide)//GO:0007268(synaptic transmission)//GO:0045187(regulation of circadian sleep/wake cycle, sleep)//GO:0007631(feeding behavior)//GO:0007218(neuropeptide signaling pathway)//GO:0007186(G-protein coupled receptor signaling pathway)//GO:0032870(cellular response to hormone stimulus)
chr1	32098859	32098915	MACS_peak_14342	14.06	56	NM_012392	PEF1	14.06	717.25	0	553115	ABP32|PEF1A	MIM:610033|HGNC:HGNC:30009|Ensembl:ENSG00000162517|HPRD:10143|Vega:OTTHUMG00000003877	penta-EF-hand domain containing 1		GO:0016020(membrane)//GO:0070062(extracellular exosome)//GO:0005737(cytoplasm)	GO:0046982(protein heterodimerization activity)//GO:0004198(calcium-dependent cysteine-type endopeptidase activity)//GO:0044822(poly(A) RNA binding)//GO:0046983(protein dimerization activity)//GO:0005515(protein binding)//GO:0005509(calcium ion binding)	GO:0006508(proteolysis)//GO:0051592(response to calcium ion)
chr1	32127934	32127988	MACS_peak_14361	14.83	54	NM_001856	COL16A1	14.83	358.62	0	1307	447AA|FP1572	MIM:120326|HGNC:HGNC:2193|Ensembl:ENSG00000084636|HPRD:00381|Vega:OTTHUMG00000003883	collagen type XVI alpha 1		GO:0005578(proteinaceous extracellular matrix)//GO:0005788(endoplasmic reticulum lumen)//GO:0005576(extracellular region)//GO:0005597(collagen type XVI trimer)	GO:0005515(protein binding)//GO:0005178(integrin binding)	GO:0071230(cellular response to amino acid stimulus)//GO:0022617(extracellular matrix disassembly)//GO:0030198(extracellular matrix organization)//GO:0033622(integrin activation)//GO:0007155(cell adhesion)//GO:0007565(female pregnancy)//GO:0030574(collagen catabolic process)//GO:0007229(integrin-mediated signaling pathway)//GO:0033627(cell adhesion mediated by integrin)//GO:0051894(positive regul…
chr1	32133175	32133229	MACS_peak_14365	14.83	54	NM_001856	COL16A1	14.83	717.25	0	1307	447AA|FP1572	MIM:120326|HGNC:HGNC:2193|Ensembl:ENSG00000084636|HPRD:00381|Vega:OTTHUMG00000003883	collagen type XVI alpha 1		GO:0005578(proteinaceous extracellular matrix)//GO:0005788(endoplasmic reticulum lumen)//GO:0005576(extracellular region)//GO:0005597(collagen type XVI trimer)	GO:0005515(protein binding)//GO:0005178(integrin binding)	GO:0071230(cellular response to amino acid stimulus)//GO:0022617(extracellular matrix disassembly)//GO:0030198(extracellular matrix organization)//GO:0033622(integrin activation)//GO:0007155(cell adhesion)//GO:0007565(female pregnancy)//GO:0030574(collagen catabolic process)//GO:0007229(integrin-mediated signaling pathway)//GO:0033627(cell adhesion mediated by integrin)//GO:0051894(positive regul…
chr1	32134413	32134456	MACS_peak_14366	13.61	43	NM_001856	COL16A1	13.61	298.85	0	1307	447AA|FP1572	MIM:120326|HGNC:HGNC:2193|Ensembl:ENSG00000084636|HPRD:00381|Vega:OTTHUMG00000003883	collagen type XVI alpha 1		GO:0005578(proteinaceous extracellular matrix)//GO:0005788(endoplasmic reticulum lumen)//GO:0005576(extracellular region)//GO:0005597(collagen type XVI trimer)	GO:0005515(protein binding)//GO:0005178(integrin binding)	GO:0071230(cellular response to amino acid stimulus)//GO:0022617(extracellular matrix disassembly)//GO:0030198(extracellular matrix organization)//GO:0033622(integrin activation)//GO:0007155(cell adhesion)//GO:0007565(female pregnancy)//GO:0030574(collagen catabolic process)//GO:0007229(integrin-mediated signaling pathway)//GO:0033627(cell adhesion mediated by integrin)//GO:0051894(positive regul…
chr1	32196473	32196687	MACS_peak_14391	14.83	214	NM_001294335	ADGRB2	14.83	537.94	0	576	BAI2	MIM:602683|HGNC:HGNC:944|Ensembl:ENSG00000121753|HPRD:04063|Vega:OTTHUMG00000003885	adhesion G protein-coupled receptor B2		GO:0016021(integral component of membrane)//GO:0005886(plasma membrane)	GO:0004930(G-protein coupled receptor activity)	GO:0016525(negative regulation of angiogenesis)//GO:0007186(G-protein coupled receptor signaling pathway)//GO:0007166(cell surface receptor signaling pathway)//GO:0051965(positive regulation of synapse assembly)//GO:0007422(peripheral nervous system development)
chr1	32201427	32201494	MACS_peak_14394	14.83	67	NM_001294335	ADGRB2	14.83	597.71	0	576	BAI2	MIM:602683|HGNC:HGNC:944|Ensembl:ENSG00000121753|HPRD:04063|Vega:OTTHUMG00000003885	adhesion G protein-coupled receptor B2		GO:0016021(integral component of membrane)//GO:0005886(plasma membrane)	GO:0004930(G-protein coupled receptor activity)	GO:0016525(negative regulation of angiogenesis)//GO:0007186(G-protein coupled receptor signaling pathway)//GO:0007166(cell surface receptor signaling pathway)//GO:0051965(positive regulation of synapse assembly)//GO:0007422(peripheral nervous system development)
chr1	32221701	32221973	MACS_peak_14403	14.83	272	NM_001294335	ADGRB2	14.83	358.62	0	576	BAI2	MIM:602683|HGNC:HGNC:944|Ensembl:ENSG00000121753|HPRD:04063|Vega:OTTHUMG00000003885	adhesion G protein-coupled receptor B2		GO:0016021(integral component of membrane)//GO:0005886(plasma membrane)	GO:0004930(G-protein coupled receptor activity)	GO:0016525(negative regulation of angiogenesis)//GO:0007186(G-protein coupled receptor signaling pathway)//GO:0007166(cell surface receptor signaling pathway)//GO:0051965(positive regulation of synapse assembly)//GO:0007422(peripheral nervous system development)
chr1	32259736	32259836	MACS_peak_14418	14.83	100	NM_144569	SPOCD1	14.83	1075.87	0	90853	PPP1R146	HGNC:HGNC:26338|Ensembl:ENSG00000134668|HPRD:08057|Vega:OTTHUMG00000003879	SPOC domain containing 1				GO:0010923(negative regulation of phosphatase activity)//GO:0006351(transcription, DNA-templated)
chr1	32264382	32264440	MACS_peak_14421	14.83	58	ENST00000452755	SPOCD1	14.83	1314.95	0	90853	PPP1R146	HGNC:HGNC:26338|Ensembl:ENSG00000134668|HPRD:08057|Vega:OTTHUMG00000003879	SPOC domain containing 1				GO:0010923(negative regulation of phosphatase activity)//GO:0006351(transcription, DNA-templated)
chr1	32408129	32408177	MACS_peak_14478	14.47	48	ENST00000468531	PTP4A2	14.47	179.31	0	8073	HH13|HH7-2|HU-PP-1|OV-1|PRL-2|PRL2|PTP4A|PTPCAAX2|ptp-IV1a|ptp-IV1b	MIM:601584|HGNC:HGNC:9635|Ensembl:ENSG00000184007|HPRD:03348|Vega:OTTHUMG00000003801	protein tyrosine phosphatase type IVA, member 2		GO:0005769(early endosome)//GO:0005886(plasma membrane)//GO:0005634(nucleus)//GO:0005737(cytoplasm)//GO:0070062(extracellular exosome)	GO:0004727(prenylated protein tyrosine phosphatase activity)	GO:0035335(peptidyl-tyrosine dephosphorylation)
chr1	32542764	32542839	MACS_peak_14546	14.53	75	NM_018056	TMEM39B	14.53	478.17	0	55116	-	HGNC:HGNC:25510|Ensembl:ENSG00000121775|HPRD:07662|Vega:OTTHUMG00000004020	transmembrane protein 39B		GO:0016021(integral component of membrane)		GO:0002230(positive regulation of defense response to virus by host)//GO:0098779(mitophagy in response to mitochondrial depolarization)//GO:0098792(xenophagy)
chr1	32557584	32557612	MACS_peak_14552	14.2	28	NM_018056	TMEM39B	14.2	358.62	0	55116	-	HGNC:HGNC:25510|Ensembl:ENSG00000121775|HPRD:07662|Vega:OTTHUMG00000004020	transmembrane protein 39B		GO:0016021(integral component of membrane)		GO:0002230(positive regulation of defense response to virus by host)//GO:0098779(mitophagy in response to mitochondrial depolarization)//GO:0098792(xenophagy)
chr1	32620188	32620322	MACS_peak_14586	14.83	134	NM_012316	KPNA6	14.83	1613.81	0	23633	IPOA7|KPNA7	MIM:610563|HGNC:HGNC:6399|Ensembl:ENSG00000025800|HPRD:09465|Vega:OTTHUMG00000004333	karyopherin subunit alpha 6		GO:0016020(membrane)//GO:0005829(cytosol)//GO:0005643(nuclear pore)//GO:0005654(nucleoplasm)//GO:0005634(nucleus)//GO:0005737(cytoplasm)	GO:0008139(nuclear localization sequence binding)//GO:0005515(protein binding)//GO:0008565(protein transporter activity)	GO:0006607(NLS-bearing protein import into nucleus)//GO:0006606(protein import into nucleus)//GO:0045944(positive regulation of transcription from RNA polymerase II promoter)//GO:0060135(maternal process involved in female pregnancy)
chr1	32622946	32623046	MACS_peak_14588	13.17	100	NM_012316	KPNA6	13.17	298.85	0	23633	IPOA7|KPNA7	MIM:610563|HGNC:HGNC:6399|Ensembl:ENSG00000025800|HPRD:09465|Vega:OTTHUMG00000004333	karyopherin subunit alpha 6		GO:0016020(membrane)//GO:0005829(cytosol)//GO:0005643(nuclear pore)//GO:0005654(nucleoplasm)//GO:0005634(nucleus)//GO:0005737(cytoplasm)	GO:0008139(nuclear localization sequence binding)//GO:0005515(protein binding)//GO:0008565(protein transporter activity)	GO:0006607(NLS-bearing protein import into nucleus)//GO:0006606(protein import into nucleus)//GO:0045944(positive regulation of transcription from RNA polymerase II promoter)//GO:0060135(maternal process involved in female pregnancy)
chr1	32623867	32623962	MACS_peak_14589	14.24	95	NM_012316	KPNA6	14.24	537.94	0	23633	IPOA7|KPNA7	MIM:610563|HGNC:HGNC:6399|Ensembl:ENSG00000025800|HPRD:09465|Vega:OTTHUMG00000004333	karyopherin subunit alpha 6		GO:0016020(membrane)//GO:0005829(cytosol)//GO:0005643(nuclear pore)//GO:0005654(nucleoplasm)//GO:0005634(nucleus)//GO:0005737(cytoplasm)	GO:0008139(nuclear localization sequence binding)//GO:0005515(protein binding)//GO:0008565(protein transporter activity)	GO:0006607(NLS-bearing protein import into nucleus)//GO:0006606(protein import into nucleus)//GO:0045944(positive regulation of transcription from RNA polymerase II promoter)//GO:0060135(maternal process involved in female pregnancy)
chr1	32625000	32625132	MACS_peak_14590	14.83	132	NM_012316	KPNA6	14.83	358.62	0	23633	IPOA7|KPNA7	MIM:610563|HGNC:HGNC:6399|Ensembl:ENSG00000025800|HPRD:09465|Vega:OTTHUMG00000004333	karyopherin subunit alpha 6		GO:0016020(membrane)//GO:0005829(cytosol)//GO:0005643(nuclear pore)//GO:0005654(nucleoplasm)//GO:0005634(nucleus)//GO:0005737(cytoplasm)	GO:0008139(nuclear localization sequence binding)//GO:0005515(protein binding)//GO:0008565(protein transporter activity)	GO:0006607(NLS-bearing protein import into nucleus)//GO:0006606(protein import into nucleus)//GO:0045944(positive regulation of transcription from RNA polymerase II promoter)//GO:0060135(maternal process involved in female pregnancy)
chr1	32628835	32628914	MACS_peak_14592	13.87	79	NM_012316	KPNA6	13.87	478.17	0	23633	IPOA7|KPNA7	MIM:610563|HGNC:HGNC:6399|Ensembl:ENSG00000025800|HPRD:09465|Vega:OTTHUMG00000004333	karyopherin subunit alpha 6		GO:0016020(membrane)//GO:0005829(cytosol)//GO:0005643(nuclear pore)//GO:0005654(nucleoplasm)//GO:0005634(nucleus)//GO:0005737(cytoplasm)	GO:0008139(nuclear localization sequence binding)//GO:0005515(protein binding)//GO:0008565(protein transporter activity)	GO:0006607(NLS-bearing protein import into nucleus)//GO:0006606(protein import into nucleus)//GO:0045944(positive regulation of transcription from RNA polymerase II promoter)//GO:0060135(maternal process involved in female pregnancy)
chr1	32635482	32635661	MACS_peak_14595	13.75	179	NM_012316	KPNA6	13.75	836.79	0	23633	IPOA7|KPNA7	MIM:610563|HGNC:HGNC:6399|Ensembl:ENSG00000025800|HPRD:09465|Vega:OTTHUMG00000004333	karyopherin subunit alpha 6		GO:0016020(membrane)//GO:0005829(cytosol)//GO:0005643(nuclear pore)//GO:0005654(nucleoplasm)//GO:0005634(nucleus)//GO:0005737(cytoplasm)	GO:0008139(nuclear localization sequence binding)//GO:0005515(protein binding)//GO:0008565(protein transporter activity)	GO:0006607(NLS-bearing protein import into nucleus)//GO:0006606(protein import into nucleus)//GO:0045944(positive regulation of transcription from RNA polymerase II promoter)//GO:0060135(maternal process involved in female pregnancy)
chr1	32665986	32666213	MACS_peak_14614	13.81	227	NM_024296	CCDC28B	13.81	1135.64	0	79140	-	MIM:610162|HGNC:HGNC:28163|Ensembl:ENSG00000160050|HPRD:14422|Vega:OTTHUMG00000005738	coiled-coil domain containing 28B		GO:0005813(centrosome)//GO:0005737(cytoplasm)	GO:0005515(protein binding)	GO:0042384(cilium assembly)
chr1	32670198	32670369	MACS_peak_14615	14.26	171	NM_001301011	CCDC28B	14.26	537.94	0	79140	-	MIM:610162|HGNC:HGNC:28163|Ensembl:ENSG00000160050|HPRD:14422|Vega:OTTHUMG00000005738	coiled-coil domain containing 28B		GO:0005813(centrosome)//GO:0005737(cytoplasm)	GO:0005515(protein binding)	GO:0042384(cilium assembly)
chr1	32712917	32713283	MACS_peak_14637	14.31	366	NM_032648	FAM167B	14.31	896.56	0	84734	C1orf90	HGNC:HGNC:28133|Ensembl:ENSG00000183615|HPRD:14401|Vega:OTTHUMG00000007462	family with sequence similarity 167 member B
chr1	32846814	32846869	MACS_peak_14694	13.57	55	NM_018045	BSDC1	13.57	597.71	0	55108	-	HGNC:HGNC:25501|Ensembl:ENSG00000160058|HPRD:07658|Vega:OTTHUMG00000007588	BSD domain containing 1
chr1	32950921	32951192	MACS_peak_14743	14.83	271	NM_001145720	ZBTB8B	14.83	597.71	0	728116	ZNF916B	HGNC:HGNC:37057	zinc finger and BTB domain containing 8B		GO:0005634(nucleus)	GO:0046872(metal ion binding)//GO:0003677(DNA binding)	GO:0006351(transcription, DNA-templated)//GO:0006355(regulation of transcription, DNA-templated)
chr1	32952180	32952593	MACS_peak_14744	14.69	413	NM_001145720	ZBTB8B	14.69	298.85	0	728116	ZNF916B	HGNC:HGNC:37057	zinc finger and BTB domain containing 8B		GO:0005634(nucleus)	GO:0046872(metal ion binding)//GO:0003677(DNA binding)	GO:0006351(transcription, DNA-templated)//GO:0006355(regulation of transcription, DNA-templated)
chr1	32952971	32953230	MACS_peak_14745	14.83	259	NM_001145720	ZBTB8B	14.83	597.71	0	728116	ZNF916B	HGNC:HGNC:37057	zinc finger and BTB domain containing 8B		GO:0005634(nucleus)	GO:0046872(metal ion binding)//GO:0003677(DNA binding)	GO:0006351(transcription, DNA-templated)//GO:0006355(regulation of transcription, DNA-templated)
chr1	33005008	33005173	MACS_peak_14763	14.83	165	NM_001291496	ZBTB8A	14.83	358.62	0	653121	BOZF1|ZBTB8|ZNF916A	HGNC:HGNC:24172|Ensembl:ENSG00000160062|HPRD:10315|Vega:OTTHUMG00000007855	zinc finger and BTB domain containing 8A		GO:0005634(nucleus)//GO:0005575(cellular_component)	GO:0003676(nucleic acid binding)//GO:0046872(metal ion binding)//GO:0005515(protein binding)//GO:0003674(molecular_function)//GO:0003677(DNA binding)	GO:0006351(transcription, DNA-templated)//GO:0006355(regulation of transcription, DNA-templated)//GO:0008150(biological_process)
chr1	33019059	33019141	MACS_peak_14770	13.46	82	NM_001291496	ZBTB8A	13.46	777.02	0	653121	BOZF1|ZBTB8|ZNF916A	HGNC:HGNC:24172|Ensembl:ENSG00000160062|HPRD:10315|Vega:OTTHUMG00000007855	zinc finger and BTB domain containing 8A		GO:0005634(nucleus)//GO:0005575(cellular_component)	GO:0003676(nucleic acid binding)//GO:0046872(metal ion binding)//GO:0005515(protein binding)//GO:0003674(molecular_function)//GO:0003677(DNA binding)	GO:0006351(transcription, DNA-templated)//GO:0006355(regulation of transcription, DNA-templated)//GO:0008150(biological_process)
chr1	33060654	33060824	MACS_peak_14792	14.06	170	NM_001291496	ZBTB8A	14.06	298.85	0	653121	BOZF1|ZBTB8|ZNF916A	HGNC:HGNC:24172|Ensembl:ENSG00000160062|HPRD:10315|Vega:OTTHUMG00000007855	zinc finger and BTB domain containing 8A		GO:0005634(nucleus)//GO:0005575(cellular_component)	GO:0003676(nucleic acid binding)//GO:0046872(metal ion binding)//GO:0005515(protein binding)//GO:0003674(molecular_function)//GO:0003677(DNA binding)	GO:0006351(transcription, DNA-templated)//GO:0006355(regulation of transcription, DNA-templated)//GO:0008150(biological_process)
chr1	33087516	33087549	MACS_peak_14805	13.44	33	NM_178547	ZBTB8OS	13.44	597.71	0	339487	ARCH|ARCH2	MIM:615891|HGNC:HGNC:24094|Ensembl:ENSG00000176261|HPRD:12470|Vega:OTTHUMG00000007856	zinc finger and BTB domain containing 8 opposite strand		GO:0005654(nucleoplasm)//GO:0070062(extracellular exosome)//GO:0072669(tRNA-splicing ligase complex)	GO:0046872(metal ion binding)	GO:0006388(tRNA splicing, via endonucleolytic cleavage and ligation)//GO:0010467(gene expression)//GO:0008033(tRNA processing)
chr1	33244982	33245073	MACS_peak_14878	14.32	91	NM_003680	YARS	14.32	1494.27	0	8565	CMTDIC|TYRRS|YRS|YTS	MIM:603623|HGNC:HGNC:12840|Ensembl:ENSG00000134684|HPRD:09153|Vega:OTTHUMG00000003933	tyrosyl-tRNA synthetase	hsa00970(Aminoacyl-tRNA biosynthesis)	GO:0005634(nucleus)//GO:0005615(extracellular space)//GO:0005737(cytoplasm)//GO:0005829(cytosol)	GO:0005524(ATP binding)//GO:0004871(signal transducer activity)//GO:0004832(valine-tRNA ligase activity)//GO:0000049(tRNA binding)//GO:0004831(tyrosine-tRNA ligase activity)//GO:0044822(poly(A) RNA binding)//GO:0005153(interleukin-8 receptor binding)//GO:0005515(protein binding)	GO:0010467(gene expression)//GO:0006437(tyrosyl-tRNA aminoacylation)//GO:0006418(tRNA aminoacylation for protein translation)//GO:0006915(apoptotic process)//GO:0007165(signal transduction)
chr1	33252656	33252676	MACS_peak_14887	13.91	20	NM_003680	YARS	13.91	1912.66	0	8565	CMTDIC|TYRRS|YRS|YTS	MIM:603623|HGNC:HGNC:12840|Ensembl:ENSG00000134684|HPRD:09153|Vega:OTTHUMG00000003933	tyrosyl-tRNA synthetase	hsa00970(Aminoacyl-tRNA biosynthesis)	GO:0005634(nucleus)//GO:0005615(extracellular space)//GO:0005737(cytoplasm)//GO:0005829(cytosol)	GO:0005524(ATP binding)//GO:0004871(signal transducer activity)//GO:0004832(valine-tRNA ligase activity)//GO:0000049(tRNA binding)//GO:0004831(tyrosine-tRNA ligase activity)//GO:0044822(poly(A) RNA binding)//GO:0005153(interleukin-8 receptor binding)//GO:0005515(protein binding)	GO:0010467(gene expression)//GO:0006437(tyrosyl-tRNA aminoacylation)//GO:0006418(tRNA aminoacylation for protein translation)//GO:0006915(apoptotic process)//GO:0007165(signal transduction)
chr1	33295564	33295668	MACS_peak_14914	14.26	104	NM_022753	S100PBP	14.26	418.39	0	64766	S100PBPR	MIM:611889|HGNC:HGNC:25768|Ensembl:ENSG00000116497|HPRD:07803|Vega:OTTHUMG00000003955	S100P binding protein		GO:0005634(nucleus)	GO:0048306(calcium-dependent protein binding)
chr1	33300465	33300664	MACS_peak_14918	14.47	199	ENST00000398243	S100PBP	14.47	358.62	0	64766	S100PBPR	MIM:611889|HGNC:HGNC:25768|Ensembl:ENSG00000116497|HPRD:07803|Vega:OTTHUMG00000003955	S100P binding protein		GO:0005634(nucleus)	GO:0048306(calcium-dependent protein binding)
chr1	33322251	33322819	MACS_peak_14928	13.33	568	NM_022753	S100PBP	13.33	1733.35	0	64766	S100PBPR	MIM:611889|HGNC:HGNC:25768|Ensembl:ENSG00000116497|HPRD:07803|Vega:OTTHUMG00000003955	S100P binding protein		GO:0005634(nucleus)	GO:0048306(calcium-dependent protein binding)
chr1	33328137	33328695	MACS_peak_14933	13.41	558	NM_153756	FNDC5	13.41	298.85	0	252995	FRCP2|irisin	MIM:611906|HGNC:HGNC:20240|Ensembl:ENSG00000160097|HPRD:17009|Vega:OTTHUMG00000004015	fibronectin type III domain containing 5		GO:0005783(endoplasmic reticulum)//GO:0005886(plasma membrane)//GO:0005778(peroxisomal membrane)//GO:0005576(extracellular region)//GO:0016021(integral component of membrane)	GO:0003674(molecular_function)//GO:0005179(hormone activity)	GO:0014850(response to muscle activity)//GO:0090336(positive regulation of brown fat cell differentiation)//GO:0008150(biological_process)
chr1	33329201	33329771	MACS_peak_14934	13.32	570	NM_153756	FNDC5	13.32	298.85	0	252995	FRCP2|irisin	MIM:611906|HGNC:HGNC:20240|Ensembl:ENSG00000160097|HPRD:17009|Vega:OTTHUMG00000004015	fibronectin type III domain containing 5		GO:0005783(endoplasmic reticulum)//GO:0005886(plasma membrane)//GO:0005778(peroxisomal membrane)//GO:0005576(extracellular region)//GO:0016021(integral component of membrane)	GO:0003674(molecular_function)//GO:0005179(hormone activity)	GO:0014850(response to muscle activity)//GO:0090336(positive regulation of brown fat cell differentiation)//GO:0008150(biological_process)
chr1	33333896	33333989	MACS_peak_14936	14.81	93	NM_153756	FNDC5	14.81	717.25	0	252995	FRCP2|irisin	MIM:611906|HGNC:HGNC:20240|Ensembl:ENSG00000160097|HPRD:17009|Vega:OTTHUMG00000004015	fibronectin type III domain containing 5		GO:0005783(endoplasmic reticulum)//GO:0005886(plasma membrane)//GO:0005778(peroxisomal membrane)//GO:0005576(extracellular region)//GO:0016021(integral component of membrane)	GO:0003674(molecular_function)//GO:0005179(hormone activity)	GO:0014850(response to muscle activity)//GO:0090336(positive regulation of brown fat cell differentiation)//GO:0008150(biological_process)
chr1	33402508	33402910	MACS_peak_14963	13.53	402	NM_001127361	RNF19B	13.53	836.79	0	127544	IBRDC3|NKLAM	MIM:610872|HGNC:HGNC:26886|Ensembl:ENSG00000116514|HPRD:13725|Vega:OTTHUMG00000004013	ring finger protein 19B		GO:0016021(integral component of membrane)//GO:0044194(cytolytic granule)//GO:0005737(cytoplasm)//GO:0000151(ubiquitin ligase complex)	GO:0016874(ligase activity)//GO:0008270(zinc ion binding)//GO:0005515(protein binding)//GO:0031624(ubiquitin conjugating enzyme binding)//GO:0061630(ubiquitin protein ligase activity)	GO:0032436(positive regulation of proteasomal ubiquitin-dependent protein catabolic process)//GO:0072643(interferon-gamma secretion)//GO:0042267(natural killer cell mediated cytotoxicity)//GO:0000209(protein polyubiquitination)//GO:0042787(protein ubiquitination involved in ubiquitin-dependent protein catabolic process)//GO:0002250(adaptive immune response)
chr1	33404004	33404129	MACS_peak_14964	13.26	125	NM_153341	RNF19B	13.26	1195.41	0	127544	IBRDC3|NKLAM	MIM:610872|HGNC:HGNC:26886|Ensembl:ENSG00000116514|HPRD:13725|Vega:OTTHUMG00000004013	ring finger protein 19B		GO:0016021(integral component of membrane)//GO:0044194(cytolytic granule)//GO:0005737(cytoplasm)//GO:0000151(ubiquitin ligase complex)	GO:0016874(ligase activity)//GO:0008270(zinc ion binding)//GO:0005515(protein binding)//GO:0031624(ubiquitin conjugating enzyme binding)//GO:0061630(ubiquitin protein ligase activity)	GO:0032436(positive regulation of proteasomal ubiquitin-dependent protein catabolic process)//GO:0072643(interferon-gamma secretion)//GO:0042267(natural killer cell mediated cytotoxicity)//GO:0000209(protein polyubiquitination)//GO:0042787(protein ubiquitination involved in ubiquitin-dependent protein catabolic process)//GO:0002250(adaptive immune response)
chr1	33412002	33412056	MACS_peak_14969	14.72	54	NM_153341	RNF19B	14.72	597.71	0	127544	IBRDC3|NKLAM	MIM:610872|HGNC:HGNC:26886|Ensembl:ENSG00000116514|HPRD:13725|Vega:OTTHUMG00000004013	ring finger protein 19B		GO:0016021(integral component of membrane)//GO:0044194(cytolytic granule)//GO:0005737(cytoplasm)//GO:0000151(ubiquitin ligase complex)	GO:0016874(ligase activity)//GO:0008270(zinc ion binding)//GO:0005515(protein binding)//GO:0031624(ubiquitin conjugating enzyme binding)//GO:0061630(ubiquitin protein ligase activity)	GO:0032436(positive regulation of proteasomal ubiquitin-dependent protein catabolic process)//GO:0072643(interferon-gamma secretion)//GO:0042267(natural killer cell mediated cytotoxicity)//GO:0000209(protein polyubiquitination)//GO:0042787(protein ubiquitination involved in ubiquitin-dependent protein catabolic process)//GO:0002250(adaptive immune response)
chr1	33586071	33586132	MACS_peak_15061	14.73	61	NM_001293562	AZIN2	14.73	298.85	0	113451	ADC|AZI2|AZIB1|ODC-p|ODC1L|ODCp	MIM:608353|HGNC:HGNC:29957|Ensembl:ENSG00000142920|HPRD:17657|Vega:OTTHUMG00000004130	antizyme inhibitor 2	hsa00330(Arginine and proline metabolism)//	GO:0043204(perikaryon)//GO:0005802(trans-Golgi network)//GO:0030133(transport vesicle)//GO:0030425(dendrite)//GO:0048471(perinuclear region of cytoplasm)//GO:0030424(axon)//GO:0005829(cytosol)//GO:0005739(mitochondrion)//GO:1990005(granular vesicle)//GO:0031410(cytoplasmic vesicle)//GO:0005634(nucleus)//GO:0033116(endoplasmic reticulum-Golgi intermediate compartment membrane)//GO:0005801(cis-Golg…	GO:0004586(ornithine decarboxylase activity)//GO:0042978(ornithine decarboxylase activator activity)//GO:0005515(protein binding)//GO:0015489(putrescine transmembrane transporter activity)	GO:0044281(small molecule metabolic process)//GO:0033387(putrescine biosynthetic process from ornithine)//GO:0006595(polyamine metabolic process)//GO:0043085(positive regulation of catalytic activity)//GO:0007283(spermatogenesis)//GO:0042177(negative regulation of protein catabolic process)//GO:0015847(putrescine transport)//GO:1902269(positive regulation of polyamine transmembrane transport)//GO…
chr1	33611037	33611624	MACS_peak_15080	13.19	587	NM_018207	TRIM62	13.19	2510.37	0	55223	DEAR1	MIM:616755|HGNC:HGNC:25574|Ensembl:ENSG00000116525|HPRD:07697|Vega:OTTHUMG00000004132	tripartite motif containing 62		GO:0005737(cytoplasm)//GO:0005829(cytosol)	GO:0004842(ubiquitin-protein transferase activity)//GO:0008270(zinc ion binding)//GO:0016874(ligase activity)	GO:0010719(negative regulation of epithelial to mesenchymal transition)//GO:0043123(positive regulation of I-kappaB kinase/NF-kappaB signaling)//GO:0045087(innate immune response)//GO:0046596(regulation of viral entry into host cell)//GO:0060333(interferon-gamma-mediated signaling pathway)//GO:0016567(protein ubiquitination)//GO:0019221(cytokine-mediated signaling pathway)//GO:0051091(positive re…
chr1	33646662	33647082	MACS_peak_15103	14.62	420	NM_018207	TRIM62	14.62	418.39	0	55223	DEAR1	MIM:616755|HGNC:HGNC:25574|Ensembl:ENSG00000116525|HPRD:07697|Vega:OTTHUMG00000004132	tripartite motif containing 62		GO:0005737(cytoplasm)//GO:0005829(cytosol)	GO:0004842(ubiquitin-protein transferase activity)//GO:0008270(zinc ion binding)//GO:0016874(ligase activity)	GO:0010719(negative regulation of epithelial to mesenchymal transition)//GO:0043123(positive regulation of I-kappaB kinase/NF-kappaB signaling)//GO:0045087(innate immune response)//GO:0046596(regulation of viral entry into host cell)//GO:0060333(interferon-gamma-mediated signaling pathway)//GO:0016567(protein ubiquitination)//GO:0019221(cytokine-mediated signaling pathway)//GO:0051091(positive re…
chr1	33722145	33722255	MACS_peak_15137	14.17	110	ENST00000483388	ZNF362	14.17	418.39	0	149076	RN|lin-29	HGNC:HGNC:18079|Ensembl:ENSG00000160094|HPRD:13394|Vega:OTTHUMG00000004124	zinc finger protein 362		GO:0005634(nucleus)	GO:0046872(metal ion binding)//GO:0003677(DNA binding)	GO:0006351(transcription, DNA-templated)//GO:0006355(regulation of transcription, DNA-templated)
chr1	33765826	33766026	MACS_peak_15164	14.83	200	NM_152493	ZNF362	14.83	478.17	0	149076	RN|lin-29	HGNC:HGNC:18079|Ensembl:ENSG00000160094|HPRD:13394|Vega:OTTHUMG00000004124	zinc finger protein 362		GO:0005634(nucleus)	GO:0046872(metal ion binding)//GO:0003677(DNA binding)	GO:0006351(transcription, DNA-templated)//GO:0006355(regulation of transcription, DNA-templated)
chr1	33820001	33820159	MACS_peak_15187	14.83	158	NM_198040	PHC2	14.83	1314.95	0	1912	EDR2|HPH2|PH2	MIM:602979|HGNC:HGNC:3183|Ensembl:ENSG00000134686|HPRD:10340|Vega:OTTHUMG00000004133	polyhomeotic homolog 2		GO:0035102(PRC1 complex)//GO:0005654(nucleoplasm)//GO:0031519(PcG protein complex)//GO:0005634(nucleus)//GO:0000792(heterochromatin)	GO:0008270(zinc ion binding)//GO:0005515(protein binding)//GO:0003677(DNA binding)//GO:0042802(identical protein binding)	GO:0016925(protein sumoylation)//GO:0043687(post-translational protein modification)//GO:0044267(cellular protein metabolic process)//GO:0007275(multicellular organism development)//GO:0007283(spermatogenesis)
chr1	33820566	33820786	MACS_peak_15188	14.83	220	NM_198040	PHC2	14.83	478.17	0	1912	EDR2|HPH2|PH2	MIM:602979|HGNC:HGNC:3183|Ensembl:ENSG00000134686|HPRD:10340|Vega:OTTHUMG00000004133	polyhomeotic homolog 2		GO:0035102(PRC1 complex)//GO:0005654(nucleoplasm)//GO:0031519(PcG protein complex)//GO:0005634(nucleus)//GO:0000792(heterochromatin)	GO:0008270(zinc ion binding)//GO:0005515(protein binding)//GO:0003677(DNA binding)//GO:0042802(identical protein binding)	GO:0016925(protein sumoylation)//GO:0043687(post-translational protein modification)//GO:0044267(cellular protein metabolic process)//GO:0007275(multicellular organism development)//GO:0007283(spermatogenesis)
chr1	33832993	33833029	MACS_peak_15200	14.83	36	NM_198040	PHC2	14.83	478.17	0	1912	EDR2|HPH2|PH2	MIM:602979|HGNC:HGNC:3183|Ensembl:ENSG00000134686|HPRD:10340|Vega:OTTHUMG00000004133	polyhomeotic homolog 2		GO:0035102(PRC1 complex)//GO:0005654(nucleoplasm)//GO:0031519(PcG protein complex)//GO:0005634(nucleus)//GO:0000792(heterochromatin)	GO:0008270(zinc ion binding)//GO:0005515(protein binding)//GO:0003677(DNA binding)//GO:0042802(identical protein binding)	GO:0016925(protein sumoylation)//GO:0043687(post-translational protein modification)//GO:0044267(cellular protein metabolic process)//GO:0007275(multicellular organism development)//GO:0007283(spermatogenesis)
chr1	33836617	33836695	MACS_peak_15202	14.83	78	NM_198040	PHC2	14.83	537.94	0	1912	EDR2|HPH2|PH2	MIM:602979|HGNC:HGNC:3183|Ensembl:ENSG00000134686|HPRD:10340|Vega:OTTHUMG00000004133	polyhomeotic homolog 2		GO:0035102(PRC1 complex)//GO:0005654(nucleoplasm)//GO:0031519(PcG protein complex)//GO:0005634(nucleus)//GO:0000792(heterochromatin)	GO:0008270(zinc ion binding)//GO:0005515(protein binding)//GO:0003677(DNA binding)//GO:0042802(identical protein binding)	GO:0016925(protein sumoylation)//GO:0043687(post-translational protein modification)//GO:0044267(cellular protein metabolic process)//GO:0007275(multicellular organism development)//GO:0007283(spermatogenesis)
chr1	33895808	33896216	MACS_peak_15238	13.75	408	ENST00000419414	PHC2	13.75	2091.97	0	1912	EDR2|HPH2|PH2	MIM:602979|HGNC:HGNC:3183|Ensembl:ENSG00000134686|HPRD:10340|Vega:OTTHUMG00000004133	polyhomeotic homolog 2		GO:0035102(PRC1 complex)//GO:0005654(nucleoplasm)//GO:0031519(PcG protein complex)//GO:0005634(nucleus)//GO:0000792(heterochromatin)	GO:0008270(zinc ion binding)//GO:0005515(protein binding)//GO:0003677(DNA binding)//GO:0042802(identical protein binding)	GO:0016925(protein sumoylation)//GO:0043687(post-translational protein modification)//GO:0044267(cellular protein metabolic process)//GO:0007275(multicellular organism development)//GO:0007283(spermatogenesis)
chr1	33954064	33954251	MACS_peak_15265	14.4	187	NM_145238	ZSCAN20	14.4	418.39	0	7579	KOX29|ZFP-31|ZNF31|ZNF360	MIM:611315|HGNC:HGNC:13093|Ensembl:ENSG00000121903|HPRD:15769|Vega:OTTHUMG00000004173	zinc finger and SCAN domain containing 20		GO:0005634(nucleus)	GO:0046872(metal ion binding)//GO:0000977(RNA polymerase II regulatory region sequence-specific DNA binding)//GO:0003700(transcription factor activity, sequence-specific DNA binding)	GO:0006351(transcription, DNA-templated)//GO:0006355(regulation of transcription, DNA-templated)
chr1	33956624	33956667	MACS_peak_15267	14.36	43	NM_145238	ZSCAN20	14.36	478.17	0	7579	KOX29|ZFP-31|ZNF31|ZNF360	MIM:611315|HGNC:HGNC:13093|Ensembl:ENSG00000121903|HPRD:15769|Vega:OTTHUMG00000004173	zinc finger and SCAN domain containing 20		GO:0005634(nucleus)	GO:0046872(metal ion binding)//GO:0000977(RNA polymerase II regulatory region sequence-specific DNA binding)//GO:0003700(transcription factor activity, sequence-specific DNA binding)	GO:0006351(transcription, DNA-templated)//GO:0006355(regulation of transcription, DNA-templated)
chr1	33961331	33961700	MACS_peak_15271	14.83	369	NM_145238	ZSCAN20	14.83	358.62	0	7579	KOX29|ZFP-31|ZNF31|ZNF360	MIM:611315|HGNC:HGNC:13093|Ensembl:ENSG00000121903|HPRD:15769|Vega:OTTHUMG00000004173	zinc finger and SCAN domain containing 20		GO:0005634(nucleus)	GO:0046872(metal ion binding)//GO:0000977(RNA polymerase II regulatory region sequence-specific DNA binding)//GO:0003700(transcription factor activity, sequence-specific DNA binding)	GO:0006351(transcription, DNA-templated)//GO:0006355(regulation of transcription, DNA-templated)
chr1	33985064	33985277	MACS_peak_15282	13.13	213	NM_001281956	CSMD2	13.13	1793.12	0	114784	dJ1007G16.1|dJ1007G16.2|dJ947L8.1	MIM:608398|HGNC:HGNC:19290|Ensembl:ENSG00000121904|HPRD:13094|Vega:OTTHUMG00000011135	CUB and Sushi multiple domains 2		GO:0016021(integral component of membrane)//GO:0005886(plasma membrane)
chr1	33990481	33990643	MACS_peak_15284	14.83	162	NM_001281956	CSMD2	14.83	358.62	0	114784	dJ1007G16.1|dJ1007G16.2|dJ947L8.1	MIM:608398|HGNC:HGNC:19290|Ensembl:ENSG00000121904|HPRD:13094|Vega:OTTHUMG00000011135	CUB and Sushi multiple domains 2		GO:0016021(integral component of membrane)//GO:0005886(plasma membrane)
chr1	34008388	34008496	MACS_peak_15292	14.83	108	NM_001281956	CSMD2	14.83	1554.04	0	114784	dJ1007G16.1|dJ1007G16.2|dJ947L8.1	MIM:608398|HGNC:HGNC:19290|Ensembl:ENSG00000121904|HPRD:13094|Vega:OTTHUMG00000011135	CUB and Sushi multiple domains 2		GO:0016021(integral component of membrane)//GO:0005886(plasma membrane)
chr1	34033192	34033248	MACS_peak_15304	14.83	56	NM_001281956	CSMD2	14.83	597.71	0	114784	dJ1007G16.1|dJ1007G16.2|dJ947L8.1	MIM:608398|HGNC:HGNC:19290|Ensembl:ENSG00000121904|HPRD:13094|Vega:OTTHUMG00000011135	CUB and Sushi multiple domains 2		GO:0016021(integral component of membrane)//GO:0005886(plasma membrane)
chr1	34065119	34065438	MACS_peak_15316	14.83	319	ENST00000373377	CSMD2	14.83	777.02	0	114784	dJ1007G16.1|dJ1007G16.2|dJ947L8.1	MIM:608398|HGNC:HGNC:19290|Ensembl:ENSG00000121904|HPRD:13094|Vega:OTTHUMG00000011135	CUB and Sushi multiple domains 2		GO:0016021(integral component of membrane)//GO:0005886(plasma membrane)
chr1	34082505	34082575	MACS_peak_15322	13.89	70	NM_001281956	CSMD2	13.89	478.17	0	114784	dJ1007G16.1|dJ1007G16.2|dJ947L8.1	MIM:608398|HGNC:HGNC:19290|Ensembl:ENSG00000121904|HPRD:13094|Vega:OTTHUMG00000011135	CUB and Sushi multiple domains 2		GO:0016021(integral component of membrane)//GO:0005886(plasma membrane)
chr1	34164352	34164544	MACS_peak_15357	14.06	192	NM_001281956	CSMD2	14.06	836.79	0	114784	dJ1007G16.1|dJ1007G16.2|dJ947L8.1	MIM:608398|HGNC:HGNC:19290|Ensembl:ENSG00000121904|HPRD:13094|Vega:OTTHUMG00000011135	CUB and Sushi multiple domains 2		GO:0016021(integral component of membrane)//GO:0005886(plasma membrane)
chr1	34191072	34191137	MACS_peak_15366	14.83	65	NM_001281956	CSMD2	14.83	717.25	0	114784	dJ1007G16.1|dJ1007G16.2|dJ947L8.1	MIM:608398|HGNC:HGNC:19290|Ensembl:ENSG00000121904|HPRD:13094|Vega:OTTHUMG00000011135	CUB and Sushi multiple domains 2		GO:0016021(integral component of membrane)//GO:0005886(plasma membrane)
chr1	34285313	34285438	MACS_peak_15399	13.79	125	NM_001281956	CSMD2	13.79	1195.41	0	114784	dJ1007G16.1|dJ1007G16.2|dJ947L8.1	MIM:608398|HGNC:HGNC:19290|Ensembl:ENSG00000121904|HPRD:13094|Vega:OTTHUMG00000011135	CUB and Sushi multiple domains 2		GO:0016021(integral component of membrane)//GO:0005886(plasma membrane)
chr1	34291297	34291375	MACS_peak_15402	13.9	78	NM_001281956	CSMD2	13.9	478.17	0	114784	dJ1007G16.1|dJ1007G16.2|dJ947L8.1	MIM:608398|HGNC:HGNC:19290|Ensembl:ENSG00000121904|HPRD:13094|Vega:OTTHUMG00000011135	CUB and Sushi multiple domains 2		GO:0016021(integral component of membrane)//GO:0005886(plasma membrane)
chr1	34326805	34326876	MACS_peak_15418	14.83	71	ENST00000522796	HMGB4	14.83	358.62	0	127540	dJ1007G16.5	HGNC:HGNC:24954|Ensembl:ENSG00000176256|HPRD:14038|Vega:OTTHUMG00000013143	high mobility group box 4		GO:0005634(nucleus)//GO:0005694(chromosome)	GO:0005515(protein binding)//GO:0003677(DNA binding)
chr1	34328857	34329390	MACS_peak_15419	13.6	533	NM_145205	HMGB4	13.6	478.17	0	127540	dJ1007G16.5	HGNC:HGNC:24954|Ensembl:ENSG00000176256|HPRD:14038|Vega:OTTHUMG00000013143	high mobility group box 4		GO:0005634(nucleus)//GO:0005694(chromosome)	GO:0005515(protein binding)//GO:0003677(DNA binding)
chr1	34383694	34383902	MACS_peak_15439	14.39	208	NM_001281956	CSMD2	14.39	478.17	0	114784	dJ1007G16.1|dJ1007G16.2|dJ947L8.1	MIM:608398|HGNC:HGNC:19290|Ensembl:ENSG00000121904|HPRD:13094|Vega:OTTHUMG00000011135	CUB and Sushi multiple domains 2		GO:0016021(integral component of membrane)//GO:0005886(plasma membrane)
chr1	34554791	34554794	MACS_peak_15506	14.83	3	NM_001281956	CSMD2	14.83	358.62	0	114784	dJ1007G16.1|dJ1007G16.2|dJ947L8.1	MIM:608398|HGNC:HGNC:19290|Ensembl:ENSG00000121904|HPRD:13094|Vega:OTTHUMG00000011135	CUB and Sushi multiple domains 2		GO:0016021(integral component of membrane)//GO:0005886(plasma membrane)
chr1	34677810	34677939	MACS_peak_15552	14.14	129	NM_032884	C1orf94	14.14	239.08	0	84970	-	HGNC:HGNC:28250|Ensembl:ENSG00000142698|HPRD:11310|Vega:OTTHUMG00000004012	chromosome 1 open reading frame 94			GO:0005515(protein binding)
chr1	34684286	34684488	MACS_peak_15558	14.83	202	NM_032884	C1orf94	14.83	478.17	0	84970	-	HGNC:HGNC:28250|Ensembl:ENSG00000142698|HPRD:11310|Vega:OTTHUMG00000004012	chromosome 1 open reading frame 94			GO:0005515(protein binding)
chr1	35227144	35227664	MACS_peak_15798	13.71	520	NM_153212	GJB4	13.71	896.56	0	127534	CX30.3|EKV	MIM:605425|HGNC:HGNC:4286|Ensembl:ENSG00000189433|HPRD:05666|Vega:OTTHUMG00000004052	gap junction protein beta 4		GO:0016021(integral component of membrane)//GO:0005922(connexon complex)		GO:0007608(sensory perception of smell)//GO:0042048(olfactory behavior)//GO:0007154(cell communication)
chr1	35321074	35321583	MACS_peak_15840	13.45	509	NM_138428	SMIM12	13.45	478.17	0	113444	C1orf212	HGNC:HGNC:25154|Ensembl:ENSG00000163866|HPRD:14002|Vega:OTTHUMG00000004375	small integral membrane protein 12		GO:0016021(integral component of membrane)
chr1	35323155	35323394	MACS_peak_15841	14.83	239	ENST00000446026	SMIM12	14.83	717.25	0	113444	C1orf212	HGNC:HGNC:25154|Ensembl:ENSG00000163866|HPRD:14002|Vega:OTTHUMG00000004375	small integral membrane protein 12		GO:0016021(integral component of membrane)
chr1	35331684	35331902	MACS_peak_15844	14.83	218	NM_001080418	DLGAP3	14.83	478.17	0	58512	DAP3|SAPAP3	MIM:611413|HGNC:HGNC:30368|Ensembl:ENSG00000116544|Vega:OTTHUMG00000004049	discs large homolog associated protein 3		GO:0014069(postsynaptic density)//GO:0045211(postsynaptic membrane)//GO:0030054(cell junction)//GO:0043197(dendritic spine)//GO:0043025(neuronal cell body)	GO:0005515(protein binding)//GO:0001540(beta-amyloid binding)//GO:0019904(protein domain specific binding)	GO:0023052(signaling)
chr1	35350578	35350664	MACS_peak_15854	14.83	86	NM_001080418	DLGAP3	14.83	358.62	0	58512	DAP3|SAPAP3	MIM:611413|HGNC:HGNC:30368|Ensembl:ENSG00000116544|Vega:OTTHUMG00000004049	discs large homolog associated protein 3		GO:0014069(postsynaptic density)//GO:0045211(postsynaptic membrane)//GO:0030054(cell junction)//GO:0043197(dendritic spine)//GO:0043025(neuronal cell body)	GO:0005515(protein binding)//GO:0001540(beta-amyloid binding)//GO:0019904(protein domain specific binding)	GO:0023052(signaling)
chr1	35351078	35351146	MACS_peak_15855	14.83	68	NM_001080418	DLGAP3	14.83	537.94	0	58512	DAP3|SAPAP3	MIM:611413|HGNC:HGNC:30368|Ensembl:ENSG00000116544|Vega:OTTHUMG00000004049	discs large homolog associated protein 3		GO:0014069(postsynaptic density)//GO:0045211(postsynaptic membrane)//GO:0030054(cell junction)//GO:0043197(dendritic spine)//GO:0043025(neuronal cell body)	GO:0005515(protein binding)//GO:0001540(beta-amyloid binding)//GO:0019904(protein domain specific binding)	GO:0023052(signaling)
chr1	35372955	35373038	MACS_peak_15858	14.35	83	NM_001080418	DLGAP3	14.35	239.08	0	58512	DAP3|SAPAP3	MIM:611413|HGNC:HGNC:30368|Ensembl:ENSG00000116544|Vega:OTTHUMG00000004049	discs large homolog associated protein 3		GO:0014069(postsynaptic density)//GO:0045211(postsynaptic membrane)//GO:0030054(cell junction)//GO:0043197(dendritic spine)//GO:0043025(neuronal cell body)	GO:0005515(protein binding)//GO:0001540(beta-amyloid binding)//GO:0019904(protein domain specific binding)	GO:0023052(signaling)
chr1	35447552	35447720	MACS_peak_15892	14.83	168	NM_001195156	ZMYM6NB	14.83	657.48	0	100506144	-	HGNC:HGNC:40021|Ensembl:ENSG00000243749|Vega:OTTHUMG00000004158	ZMYM6 neighbor		GO:0016021(integral component of membrane)
chr1	35450798	35450947	MACS_peak_15895	14.83	149	NM_001195156	ZMYM6NB	14.83	478.17	0	100506144	-	HGNC:HGNC:40021|Ensembl:ENSG00000243749|Vega:OTTHUMG00000004158	ZMYM6 neighbor		GO:0016021(integral component of membrane)
chr1	35453741	35453945	MACS_peak_15897	14.83	204	NM_007167	ZMYM6	14.83	717.25	0	9204	Buster2|MYM|ZBED7|ZNF198L4|ZNF258	MIM:613567|HGNC:HGNC:13050|Ensembl:ENSG00000163867|HPRD:10325|HPRD:17494|Vega:OTTHUMG00000004163	zinc finger MYM-type containing 6		GO:0005634(nucleus)	GO:0008270(zinc ion binding)//GO:0003677(DNA binding)	GO:0007010(cytoskeleton organization)//GO:0007275(multicellular organism development)//GO:0022604(regulation of cell morphogenesis)
chr1	35457778	35457988	MACS_peak_15899	14.83	210	uc009vuq.1	ZMYM6	14.83	597.71	0	9204	Buster2|MYM|ZBED7|ZNF198L4|ZNF258	MIM:613567|HGNC:HGNC:13050|Ensembl:ENSG00000163867|HPRD:10325|HPRD:17494|Vega:OTTHUMG00000004163	zinc finger MYM-type containing 6		GO:0005634(nucleus)	GO:0008270(zinc ion binding)//GO:0003677(DNA binding)	GO:0007010(cytoskeleton organization)//GO:0007275(multicellular organism development)//GO:0022604(regulation of cell morphogenesis)
chr1	35470732	35470873	MACS_peak_15906	14.15	141	NM_007167	ZMYM6	14.15	1255.18	0	9204	Buster2|MYM|ZBED7|ZNF198L4|ZNF258	MIM:613567|HGNC:HGNC:13050|Ensembl:ENSG00000163867|HPRD:10325|HPRD:17494|Vega:OTTHUMG00000004163	zinc finger MYM-type containing 6		GO:0005634(nucleus)	GO:0008270(zinc ion binding)//GO:0003677(DNA binding)	GO:0007010(cytoskeleton organization)//GO:0007275(multicellular organism development)//GO:0022604(regulation of cell morphogenesis)
chr1	35474352	35474525	MACS_peak_15907	13.21	173	NM_007167	ZMYM6	13.21	2510.37	0	9204	Buster2|MYM|ZBED7|ZNF198L4|ZNF258	MIM:613567|HGNC:HGNC:13050|Ensembl:ENSG00000163867|HPRD:10325|HPRD:17494|Vega:OTTHUMG00000004163	zinc finger MYM-type containing 6		GO:0005634(nucleus)	GO:0008270(zinc ion binding)//GO:0003677(DNA binding)	GO:0007010(cytoskeleton organization)//GO:0007275(multicellular organism development)//GO:0022604(regulation of cell morphogenesis)
chr1	35577687	35577731	MACS_peak_15953	14.83	44	NM_024772	ZMYM1	14.83	717.25	0	79830	MYM	HGNC:HGNC:26253|Ensembl:ENSG00000197056|HPRD:15739|Vega:OTTHUMG00000004374	zinc finger MYM-type containing 1		GO:0005634(nucleus)	GO:0003676(nucleic acid binding)//GO:0008270(zinc ion binding)//GO:0046983(protein dimerization activity)
chr1	35657822	35658743	MACS_peak_15983	20.54	921	NM_005066	SFPQ	20.54	2050.26	0.2	6421	POMP100|PPP1R140|PSF	MIM:605199|HGNC:HGNC:10774|Ensembl:ENSG00000116560|HPRD:07284|Vega:OTTHUMG00000004157	splicing factor proline/glutamine-rich		GO:0042382(paraspeckles)//GO:0016363(nuclear matrix)//GO:0090575(RNA polymerase II transcription factor complex)//GO:0000785(chromatin)//GO:0005654(nucleoplasm)//GO:0005634(nucleus)//GO:0005737(cytoplasm)	GO:0042826(histone deacetylase binding)//GO:0005515(protein binding)//GO:0001047(core promoter binding)//GO:0003682(chromatin binding)//GO:0044212(transcription regulatory region DNA binding)//GO:0000166(nucleotide binding)//GO:0000976(transcription regulatory region sequence-specific DNA binding)//GO:0000980(RNA polymerase II distal enhancer sequence-specific DNA binding)//GO:0044822(poly(A) RNA…	GO:1902177(positive regulation of oxidative stress-induced intrinsic apoptotic signaling pathway)//GO:0008380(RNA splicing)//GO:0042752(regulation of circadian rhythm)//GO:0042754(negative regulation of circadian rhythm)//GO:0006351(transcription, DNA-templated)//GO:0000724(double-strand break repair via homologous recombination)//GO:0000380(alternative mRNA splicing, via spliceosome)//GO:0045892…
chr1	35854510	35854683	MACS_peak_16078	14.83	173	NM_005095	ZMYM4	14.83	597.71	0	9202	CDIR|MYM|ZNF198L3|ZNF262	MIM:613568|HGNC:HGNC:13055|Ensembl:ENSG00000146463|HPRD:10326|Vega:OTTHUMG00000004241	zinc finger MYM-type containing 4			GO:0008270(zinc ion binding)//GO:0005515(protein binding)//GO:0003677(DNA binding)	GO:0007010(cytoskeleton organization)//GO:0007275(multicellular organism development)//GO:0022604(regulation of cell morphogenesis)
chr1	35859195	35859340	MACS_peak_16082	13.32	145	NM_005095	ZMYM4	13.32	537.94	0	9202	CDIR|MYM|ZNF198L3|ZNF262	MIM:613568|HGNC:HGNC:13055|Ensembl:ENSG00000146463|HPRD:10326|Vega:OTTHUMG00000004241	zinc finger MYM-type containing 4			GO:0008270(zinc ion binding)//GO:0005515(protein binding)//GO:0003677(DNA binding)	GO:0007010(cytoskeleton organization)//GO:0007275(multicellular organism development)//GO:0022604(regulation of cell morphogenesis)
chr1	35879601	35879684	MACS_peak_16092	13.33	83	NM_005095	ZMYM4	13.33	298.85	0	9202	CDIR|MYM|ZNF198L3|ZNF262	MIM:613568|HGNC:HGNC:13055|Ensembl:ENSG00000146463|HPRD:10326|Vega:OTTHUMG00000004241	zinc finger MYM-type containing 4			GO:0008270(zinc ion binding)//GO:0005515(protein binding)//GO:0003677(DNA binding)	GO:0007010(cytoskeleton organization)//GO:0007275(multicellular organism development)//GO:0022604(regulation of cell morphogenesis)
chr1	35887303	35887659	MACS_peak_16098	14.37	356	ENST00000457946	ZMYM4	14.37	358.62	0	9202	CDIR|MYM|ZNF198L3|ZNF262	MIM:613568|HGNC:HGNC:13055|Ensembl:ENSG00000146463|HPRD:10326|Vega:OTTHUMG00000004241	zinc finger MYM-type containing 4			GO:0008270(zinc ion binding)//GO:0005515(protein binding)//GO:0003677(DNA binding)	GO:0007010(cytoskeleton organization)//GO:0007275(multicellular organism development)//GO:0022604(regulation of cell morphogenesis)
chr1	35925905	35926038	MACS_peak_16118	14.07	133	NM_024874	KIAA0319L	14.07	300	0	79932	AAVR	MIM:613535|HGNC:HGNC:30071|Ensembl:ENSG00000142687|HPRD:11164|Vega:OTTHUMG00000004370	KIAA0319 like		GO:0016021(integral component of membrane)//GO:0070062(extracellular exosome)//GO:0031410(cytoplasmic vesicle)	GO:0005515(protein binding)
chr1	35936463	35936561	MACS_peak_16125	13.32	98	NM_024874	KIAA0319L	13.32	239.08	0	79932	AAVR	MIM:613535|HGNC:HGNC:30071|Ensembl:ENSG00000142687|HPRD:11164|Vega:OTTHUMG00000004370	KIAA0319 like		GO:0016021(integral component of membrane)//GO:0070062(extracellular exosome)//GO:0031410(cytoplasmic vesicle)	GO:0005515(protein binding)
chr1	35940405	35940507	MACS_peak_16127	13.42	102	NM_024874	KIAA0319L	13.42	956.33	0	79932	AAVR	MIM:613535|HGNC:HGNC:30071|Ensembl:ENSG00000142687|HPRD:11164|Vega:OTTHUMG00000004370	KIAA0319 like		GO:0016021(integral component of membrane)//GO:0070062(extracellular exosome)//GO:0031410(cytoplasmic vesicle)	GO:0005515(protein binding)
chr1	35944566	35944803	MACS_peak_16130	14.83	237	NM_024874	KIAA0319L	14.83	1075.87	0	79932	AAVR	MIM:613535|HGNC:HGNC:30071|Ensembl:ENSG00000142687|HPRD:11164|Vega:OTTHUMG00000004370	KIAA0319 like		GO:0016021(integral component of membrane)//GO:0070062(extracellular exosome)//GO:0031410(cytoplasmic vesicle)	GO:0005515(protein binding)
chr1	35972295	35972695	MACS_peak_16143	14.83	400	NM_024874	KIAA0319L	14.83	2629.91	0	79932	AAVR	MIM:613535|HGNC:HGNC:30071|Ensembl:ENSG00000142687|HPRD:11164|Vega:OTTHUMG00000004370	KIAA0319 like		GO:0016021(integral component of membrane)//GO:0070062(extracellular exosome)//GO:0031410(cytoplasmic vesicle)	GO:0005515(protein binding)
chr1	36022807	36023037	MACS_peak_16172	14.55	230	NM_024874	KIAA0319L	14.55	717.25	0	79932	AAVR	MIM:613535|HGNC:HGNC:30071|Ensembl:ENSG00000142687|HPRD:11164|Vega:OTTHUMG00000004370	KIAA0319 like		GO:0016021(integral component of membrane)//GO:0070062(extracellular exosome)//GO:0031410(cytoplasmic vesicle)	GO:0005515(protein binding)
chr1	36023400	36023662	MACS_peak_16173	14.83	262	NM_014284	NCDN	14.83	478.17	0	23154	-	MIM:608458|HGNC:HGNC:17597|Ensembl:ENSG00000020129|HPRD:10530|Vega:OTTHUMG00000059204	neurochondrin		GO:0016020(membrane)//GO:0030425(dendrite)//GO:0030424(axon)//GO:0005829(cytosol)//GO:0005634(nucleus)//GO:0043025(neuronal cell body)	GO:0005515(protein binding)	GO:0031175(neuron projection development)//GO:0048168(regulation of neuronal synaptic plasticity)//GO:0045453(bone resorption)
chr1	36031743	36031954	MACS_peak_16178	14.83	211	NM_014284	NCDN	14.83	478.17	0	23154	-	MIM:608458|HGNC:HGNC:17597|Ensembl:ENSG00000020129|HPRD:10530|Vega:OTTHUMG00000059204	neurochondrin		GO:0016020(membrane)//GO:0030425(dendrite)//GO:0030424(axon)//GO:0005829(cytosol)//GO:0005634(nucleus)//GO:0043025(neuronal cell body)	GO:0005515(protein binding)	GO:0031175(neuron projection development)//GO:0048168(regulation of neuronal synaptic plasticity)//GO:0045453(bone resorption)
chr1	36036896	36037433	MACS_peak_16181	13.57	537	uc001bzd.2	PSMB2	13.57	597.71	0	5690	HC7-I	MIM:602175|HGNC:HGNC:9539|Ensembl:ENSG00000126067|HPRD:03708	proteasome subunit beta 2	hsa03050(Proteasome)	GO:0070062(extracellular exosome)//GO:0016020(membrane)//GO:0005829(cytosol)//GO:0005839(proteasome core complex)//GO:0000502(proteasome complex)//GO:0005654(nucleoplasm)//GO:0005634(nucleus)	GO:0005515(protein binding)//GO:0004298(threonine-type endopeptidase activity)	GO:0002474(antigen processing and presentation of peptide antigen via MHC class I)//GO:0043488(regulation of mRNA stability)//GO:0034641(cellular nitrogen compound metabolic process)//GO:0007264(small GTPase mediated signal transduction)//GO:0048011(neurotrophin TRK receptor signaling pathway)//GO:0043066(negative regulation of apoptotic process)//GO:0033209(tumor necrosis factor-mediated signali…
chr1	36040104	36040299	MACS_peak_16182	14.83	195	uc001bzd.2	PSMB2	14.83	717.25	0	5690	HC7-I	MIM:602175|HGNC:HGNC:9539|Ensembl:ENSG00000126067|HPRD:03708	proteasome subunit beta 2	hsa03050(Proteasome)	GO:0070062(extracellular exosome)//GO:0016020(membrane)//GO:0005829(cytosol)//GO:0005839(proteasome core complex)//GO:0000502(proteasome complex)//GO:0005654(nucleoplasm)//GO:0005634(nucleus)	GO:0005515(protein binding)//GO:0004298(threonine-type endopeptidase activity)	GO:0002474(antigen processing and presentation of peptide antigen via MHC class I)//GO:0043488(regulation of mRNA stability)//GO:0034641(cellular nitrogen compound metabolic process)//GO:0007264(small GTPase mediated signal transduction)//GO:0048011(neurotrophin TRK receptor signaling pathway)//GO:0043066(negative regulation of apoptotic process)//GO:0033209(tumor necrosis factor-mediated signali…
chr1	36059994	36060040	MACS_peak_16192	14.01	46	NM_178548	TFAP2E	14.01	896.56	0	339488	AP2E	MIM:614428|HGNC:HGNC:30774|Ensembl:ENSG00000116819|HPRD:18174|Vega:OTTHUMG00000004388	transcription factor AP-2 epsilon (activating enhancer binding protein 2 epsilon)		GO:0005634(nucleus)	GO:0000978(RNA polymerase II core promoter proximal region sequence-specific DNA binding)//GO:0042803(protein homodimerization activity)//GO:0000981(RNA polymerase II transcription factor activity, sequence-specific DNA binding)//GO:0046982(protein heterodimerization activity)//GO:0000977(RNA polymerase II regulatory region sequence-specific DNA binding)//GO:0001077(transcriptional activator acti…	GO:0048856(anatomical structure development)//GO:0006366(transcription from RNA polymerase II promoter)//GO:0045944(positive regulation of transcription from RNA polymerase II promoter)//GO:0042127(regulation of cell proliferation)
chr1	36070833	36070883	MACS_peak_16200	14.07	50	NM_002794	PSMB2	14.07	1200	0	5690	HC7-I	MIM:602175|HGNC:HGNC:9539|Ensembl:ENSG00000126067|HPRD:03708	proteasome subunit beta 2	hsa03050(Proteasome)	GO:0070062(extracellular exosome)//GO:0016020(membrane)//GO:0005829(cytosol)//GO:0005839(proteasome core complex)//GO:0000502(proteasome complex)//GO:0005654(nucleoplasm)//GO:0005634(nucleus)	GO:0005515(protein binding)//GO:0004298(threonine-type endopeptidase activity)	GO:0002474(antigen processing and presentation of peptide antigen via MHC class I)//GO:0043488(regulation of mRNA stability)//GO:0034641(cellular nitrogen compound metabolic process)//GO:0007264(small GTPase mediated signal transduction)//GO:0048011(neurotrophin TRK receptor signaling pathway)//GO:0043066(negative regulation of apoptotic process)//GO:0033209(tumor necrosis factor-mediated signali…
chr1	36203592	36203698	MACS_peak_16269	14.64	106	NM_022111	CLSPN	14.64	537.94	0	63967	-	MIM:605434|HGNC:HGNC:19715|Ensembl:ENSG00000092853|HPRD:09257|Vega:OTTHUMG00000004168	claspin		GO:0005654(nucleoplasm)//GO:0005737(cytoplasm)	GO:0010997(anaphase-promoting complex binding)//GO:0005515(protein binding)//GO:0003677(DNA binding)	GO:0006921(cellular component disassembly involved in execution phase of apoptosis)//GO:0031572(G2 DNA damage checkpoint)//GO:0032147(activation of protein kinase activity)//GO:0033314(mitotic DNA replication checkpoint)//GO:0018105(peptidyl-serine phosphorylation)//GO:0012501(programmed cell death)//GO:0000724(double-strand break repair via homologous recombination)//GO:0006302(double-strand bre…
chr1	36297048	36297175	MACS_peak_16311	14.03	127	NM_017629	AGO4	14.03	1494.27	0	192670	EIF2C4	MIM:607356|HGNC:HGNC:18424|Ensembl:ENSG00000134698|HPRD:09559|Vega:OTTHUMG00000004243	argonaute 4, RISC catalytic component		GO:0070578(RISC-loading complex)//GO:0035068(micro-ribonucleoprotein complex)//GO:0016442(RISC complex)//GO:0000932(cytoplasmic mRNA processing body)//GO:0016020(membrane)//GO:0005829(cytosol)//GO:0005737(cytoplasm)	GO:0005515(protein binding)//GO:0035198(miRNA binding)//GO:0003725(double-stranded RNA binding)//GO:0003727(single-stranded RNA binding)	GO:0006402(mRNA catabolic process)//GO:0031054(pre-miRNA processing)//GO:0035280(miRNA loading onto RISC involved in gene silencing by miRNA)//GO:0045087(innate immune response)//GO:0031047(gene silencing by RNA)//GO:0010467(gene expression)//GO:0007173(epidermal growth factor receptor signaling pathway)//GO:0035279(mRNA cleavage involved in gene silencing by miRNA)//GO:0010501(RNA secondary stru…
chr1	36298088	36298171	MACS_peak_16312	14.83	83	NM_017629	AGO4	14.83	537.94	0	192670	EIF2C4	MIM:607356|HGNC:HGNC:18424|Ensembl:ENSG00000134698|HPRD:09559|Vega:OTTHUMG00000004243	argonaute 4, RISC catalytic component		GO:0070578(RISC-loading complex)//GO:0035068(micro-ribonucleoprotein complex)//GO:0016442(RISC complex)//GO:0000932(cytoplasmic mRNA processing body)//GO:0016020(membrane)//GO:0005829(cytosol)//GO:0005737(cytoplasm)	GO:0005515(protein binding)//GO:0035198(miRNA binding)//GO:0003725(double-stranded RNA binding)//GO:0003727(single-stranded RNA binding)	GO:0006402(mRNA catabolic process)//GO:0031054(pre-miRNA processing)//GO:0035280(miRNA loading onto RISC involved in gene silencing by miRNA)//GO:0045087(innate immune response)//GO:0031047(gene silencing by RNA)//GO:0010467(gene expression)//GO:0007173(epidermal growth factor receptor signaling pathway)//GO:0035279(mRNA cleavage involved in gene silencing by miRNA)//GO:0010501(RNA secondary stru…
chr1	36299590	36299775	MACS_peak_16313	14.69	185	NM_017629	AGO4	14.69	1135.64	0	192670	EIF2C4	MIM:607356|HGNC:HGNC:18424|Ensembl:ENSG00000134698|HPRD:09559|Vega:OTTHUMG00000004243	argonaute 4, RISC catalytic component		GO:0070578(RISC-loading complex)//GO:0035068(micro-ribonucleoprotein complex)//GO:0016442(RISC complex)//GO:0000932(cytoplasmic mRNA processing body)//GO:0016020(membrane)//GO:0005829(cytosol)//GO:0005737(cytoplasm)	GO:0005515(protein binding)//GO:0035198(miRNA binding)//GO:0003725(double-stranded RNA binding)//GO:0003727(single-stranded RNA binding)	GO:0006402(mRNA catabolic process)//GO:0031054(pre-miRNA processing)//GO:0035280(miRNA loading onto RISC involved in gene silencing by miRNA)//GO:0045087(innate immune response)//GO:0031047(gene silencing by RNA)//GO:0010467(gene expression)//GO:0007173(epidermal growth factor receptor signaling pathway)//GO:0035279(mRNA cleavage involved in gene silencing by miRNA)//GO:0010501(RNA secondary stru…
chr1	36348812	36349047	MACS_peak_16335	14.83	235	NM_012199	AGO1	14.83	1374.72	0	26523	EIF2C|EIF2C1|GERP95|Q99|hAgo1	MIM:606228|HGNC:HGNC:3262|HPRD:06942	argonaute 1, RISC catalytic component		GO:0030529(intracellular ribonucleoprotein complex)//GO:0070578(RISC-loading complex)//GO:0035068(micro-ribonucleoprotein complex)//GO:0016442(RISC complex)//GO:0000932(cytoplasmic mRNA processing body)//GO:0005829(cytosol)//GO:0005844(polysome)//GO:0005654(nucleoplasm)//GO:0005634(nucleus)//GO:0005737(cytoplasm)	GO:0003676(nucleic acid binding)//GO:0004521(endoribonuclease activity)//GO:0003727(single-stranded RNA binding)//GO:0003723(RNA binding)//GO:0001047(core promoter binding)//GO:0000978(RNA polymerase II core promoter proximal region sequence-specific DNA binding)//GO:0003725(double-stranded RNA binding)//GO:0000993(RNA polymerase II core binding)//GO:0035198(miRNA binding)//GO:0044822(poly(A) RNA…	GO:0010586(miRNA metabolic process)//GO:0035280(miRNA loading onto RISC involved in gene silencing by miRNA)//GO:0045087(innate immune response)//GO:0000956(nuclear-transcribed mRNA catabolic process)//GO:0031047(gene silencing by RNA)//GO:0006351(transcription, DNA-templated)//GO:0010467(gene expression)//GO:0007173(epidermal growth factor receptor signaling pathway)//GO:0031054(pre-miRNA proces…
chr1	36358157	36358278	MACS_peak_16342	13.56	121	NM_012199	AGO1	13.56	298.85	0	26523	EIF2C|EIF2C1|GERP95|Q99|hAgo1	MIM:606228|HGNC:HGNC:3262|HPRD:06942	argonaute 1, RISC catalytic component		GO:0030529(intracellular ribonucleoprotein complex)//GO:0070578(RISC-loading complex)//GO:0035068(micro-ribonucleoprotein complex)//GO:0016442(RISC complex)//GO:0000932(cytoplasmic mRNA processing body)//GO:0005829(cytosol)//GO:0005844(polysome)//GO:0005654(nucleoplasm)//GO:0005634(nucleus)//GO:0005737(cytoplasm)	GO:0003676(nucleic acid binding)//GO:0004521(endoribonuclease activity)//GO:0003727(single-stranded RNA binding)//GO:0003723(RNA binding)//GO:0001047(core promoter binding)//GO:0000978(RNA polymerase II core promoter proximal region sequence-specific DNA binding)//GO:0003725(double-stranded RNA binding)//GO:0000993(RNA polymerase II core binding)//GO:0035198(miRNA binding)//GO:0044822(poly(A) RNA…	GO:0010586(miRNA metabolic process)//GO:0035280(miRNA loading onto RISC involved in gene silencing by miRNA)//GO:0045087(innate immune response)//GO:0000956(nuclear-transcribed mRNA catabolic process)//GO:0031047(gene silencing by RNA)//GO:0006351(transcription, DNA-templated)//GO:0010467(gene expression)//GO:0007173(epidermal growth factor receptor signaling pathway)//GO:0031054(pre-miRNA proces…
chr1	36360722	36360870	MACS_peak_16344	13.36	148	NM_012199	AGO1	13.36	298.85	0	26523	EIF2C|EIF2C1|GERP95|Q99|hAgo1	MIM:606228|HGNC:HGNC:3262|HPRD:06942	argonaute 1, RISC catalytic component		GO:0030529(intracellular ribonucleoprotein complex)//GO:0070578(RISC-loading complex)//GO:0035068(micro-ribonucleoprotein complex)//GO:0016442(RISC complex)//GO:0000932(cytoplasmic mRNA processing body)//GO:0005829(cytosol)//GO:0005844(polysome)//GO:0005654(nucleoplasm)//GO:0005634(nucleus)//GO:0005737(cytoplasm)	GO:0003676(nucleic acid binding)//GO:0004521(endoribonuclease activity)//GO:0003727(single-stranded RNA binding)//GO:0003723(RNA binding)//GO:0001047(core promoter binding)//GO:0000978(RNA polymerase II core promoter proximal region sequence-specific DNA binding)//GO:0003725(double-stranded RNA binding)//GO:0000993(RNA polymerase II core binding)//GO:0035198(miRNA binding)//GO:0044822(poly(A) RNA…	GO:0010586(miRNA metabolic process)//GO:0035280(miRNA loading onto RISC involved in gene silencing by miRNA)//GO:0045087(innate immune response)//GO:0000956(nuclear-transcribed mRNA catabolic process)//GO:0031047(gene silencing by RNA)//GO:0006351(transcription, DNA-templated)//GO:0010467(gene expression)//GO:0007173(epidermal growth factor receptor signaling pathway)//GO:0031054(pre-miRNA proces…
chr1	36367074	36367194	MACS_peak_16347	13.56	120	NM_012199	AGO1	13.56	1075.87	0	26523	EIF2C|EIF2C1|GERP95|Q99|hAgo1	MIM:606228|HGNC:HGNC:3262|HPRD:06942	argonaute 1, RISC catalytic component		GO:0030529(intracellular ribonucleoprotein complex)//GO:0070578(RISC-loading complex)//GO:0035068(micro-ribonucleoprotein complex)//GO:0016442(RISC complex)//GO:0000932(cytoplasmic mRNA processing body)//GO:0005829(cytosol)//GO:0005844(polysome)//GO:0005654(nucleoplasm)//GO:0005634(nucleus)//GO:0005737(cytoplasm)	GO:0003676(nucleic acid binding)//GO:0004521(endoribonuclease activity)//GO:0003727(single-stranded RNA binding)//GO:0003723(RNA binding)//GO:0001047(core promoter binding)//GO:0000978(RNA polymerase II core promoter proximal region sequence-specific DNA binding)//GO:0003725(double-stranded RNA binding)//GO:0000993(RNA polymerase II core binding)//GO:0035198(miRNA binding)//GO:0044822(poly(A) RNA…	GO:0010586(miRNA metabolic process)//GO:0035280(miRNA loading onto RISC involved in gene silencing by miRNA)//GO:0045087(innate immune response)//GO:0000956(nuclear-transcribed mRNA catabolic process)//GO:0031047(gene silencing by RNA)//GO:0006351(transcription, DNA-templated)//GO:0010467(gene expression)//GO:0007173(epidermal growth factor receptor signaling pathway)//GO:0031054(pre-miRNA proces…
chr1	36372535	36372720	MACS_peak_16352	14.83	185	NM_012199	AGO1	14.83	1135.64	0	26523	EIF2C|EIF2C1|GERP95|Q99|hAgo1	MIM:606228|HGNC:HGNC:3262|HPRD:06942	argonaute 1, RISC catalytic component		GO:0030529(intracellular ribonucleoprotein complex)//GO:0070578(RISC-loading complex)//GO:0035068(micro-ribonucleoprotein complex)//GO:0016442(RISC complex)//GO:0000932(cytoplasmic mRNA processing body)//GO:0005829(cytosol)//GO:0005844(polysome)//GO:0005654(nucleoplasm)//GO:0005634(nucleus)//GO:0005737(cytoplasm)	GO:0003676(nucleic acid binding)//GO:0004521(endoribonuclease activity)//GO:0003727(single-stranded RNA binding)//GO:0003723(RNA binding)//GO:0001047(core promoter binding)//GO:0000978(RNA polymerase II core promoter proximal region sequence-specific DNA binding)//GO:0003725(double-stranded RNA binding)//GO:0000993(RNA polymerase II core binding)//GO:0035198(miRNA binding)//GO:0044822(poly(A) RNA…	GO:0010586(miRNA metabolic process)//GO:0035280(miRNA loading onto RISC involved in gene silencing by miRNA)//GO:0045087(innate immune response)//GO:0000956(nuclear-transcribed mRNA catabolic process)//GO:0031047(gene silencing by RNA)//GO:0006351(transcription, DNA-templated)//GO:0010467(gene expression)//GO:0007173(epidermal growth factor receptor signaling pathway)//GO:0031054(pre-miRNA proces…
chr1	36396801	36397046	MACS_peak_16364	14.83	245	NM_024852	AGO3	14.83	1016.1	0	192669	EIF2C3	MIM:607355|HGNC:HGNC:18421|Ensembl:ENSG00000126070|HPRD:09558|Vega:OTTHUMG00000184172	argonaute 3, RISC catalytic component		GO:0070578(RISC-loading complex)//GO:0035068(micro-ribonucleoprotein complex)//GO:0016442(RISC complex)//GO:0000932(cytoplasmic mRNA processing body)//GO:0016020(membrane)//GO:0005829(cytosol)//GO:0005737(cytoplasm)	GO:0003743(translation initiation factor activity)//GO:0003727(single-stranded RNA binding)//GO:0035198(miRNA binding)//GO:0003725(double-stranded RNA binding)//GO:0044822(poly(A) RNA binding)//GO:0005515(protein binding)	GO:0006402(mRNA catabolic process)//GO:0031054(pre-miRNA processing)//GO:0035280(miRNA loading onto RISC involved in gene silencing by miRNA)//GO:0045087(innate immune response)//GO:0031047(gene silencing by RNA)//GO:0010467(gene expression)//GO:0007173(epidermal growth factor receptor signaling pathway)//GO:0035279(mRNA cleavage involved in gene silencing by miRNA)//GO:0090625(mRNA cleavage invo…
chr1	36437624	36437833	MACS_peak_16386	14.24	209	NM_024852	AGO3	14.24	358.62	0	192669	EIF2C3	MIM:607355|HGNC:HGNC:18421|Ensembl:ENSG00000126070|HPRD:09558|Vega:OTTHUMG00000184172	argonaute 3, RISC catalytic component		GO:0070578(RISC-loading complex)//GO:0035068(micro-ribonucleoprotein complex)//GO:0016442(RISC complex)//GO:0000932(cytoplasmic mRNA processing body)//GO:0016020(membrane)//GO:0005829(cytosol)//GO:0005737(cytoplasm)	GO:0003743(translation initiation factor activity)//GO:0003727(single-stranded RNA binding)//GO:0035198(miRNA binding)//GO:0003725(double-stranded RNA binding)//GO:0044822(poly(A) RNA binding)//GO:0005515(protein binding)	GO:0006402(mRNA catabolic process)//GO:0031054(pre-miRNA processing)//GO:0035280(miRNA loading onto RISC involved in gene silencing by miRNA)//GO:0045087(innate immune response)//GO:0031047(gene silencing by RNA)//GO:0010467(gene expression)//GO:0007173(epidermal growth factor receptor signaling pathway)//GO:0035279(mRNA cleavage involved in gene silencing by miRNA)//GO:0090625(mRNA cleavage invo…
chr1	36492714	36492899	MACS_peak_16419	13.51	185	NM_024852	AGO3	13.51	418.39	0	192669	EIF2C3	MIM:607355|HGNC:HGNC:18421|Ensembl:ENSG00000126070|HPRD:09558|Vega:OTTHUMG00000184172	argonaute 3, RISC catalytic component		GO:0070578(RISC-loading complex)//GO:0035068(micro-ribonucleoprotein complex)//GO:0016442(RISC complex)//GO:0000932(cytoplasmic mRNA processing body)//GO:0016020(membrane)//GO:0005829(cytosol)//GO:0005737(cytoplasm)	GO:0003743(translation initiation factor activity)//GO:0003727(single-stranded RNA binding)//GO:0035198(miRNA binding)//GO:0003725(double-stranded RNA binding)//GO:0044822(poly(A) RNA binding)//GO:0005515(protein binding)	GO:0006402(mRNA catabolic process)//GO:0031054(pre-miRNA processing)//GO:0035280(miRNA loading onto RISC involved in gene silencing by miRNA)//GO:0045087(innate immune response)//GO:0031047(gene silencing by RNA)//GO:0010467(gene expression)//GO:0007173(epidermal growth factor receptor signaling pathway)//GO:0035279(mRNA cleavage involved in gene silencing by miRNA)//GO:0090625(mRNA cleavage invo…
chr1	36561144	36561397	MACS_peak_16451	14.07	253	NM_005202	COL8A2	14.07	600	0	1296	FECD|FECD1|PPCD|PPCD2	MIM:120252|HGNC:HGNC:2216|Ensembl:ENSG00000171812|HPRD:08347|Vega:OTTHUMG00000007665	collagen type VIII alpha 2		GO:0005604(basement membrane)//GO:0005576(extracellular region)//GO:0005581(collagen trimer)//GO:0005788(endoplasmic reticulum lumen)//GO:0005578(proteinaceous extracellular matrix)//GO:0031012(extracellular matrix)	GO:0005201(extracellular matrix structural constituent)//GO:0005515(protein binding)//GO:0030674(protein binding, bridging)	GO:0050673(epithelial cell proliferation)//GO:0022617(extracellular matrix disassembly)//GO:0030198(extracellular matrix organization)//GO:0048593(camera-type eye morphogenesis)//GO:0016337(single organismal cell-cell adhesion)//GO:0030574(collagen catabolic process)//GO:0001525(angiogenesis)
chr1	36614692	36615084	MACS_peak_16474	14.03	392	NM_001270896	TRAPPC3	14.03	478.17	0	27095	BET3	MIM:610955|HGNC:HGNC:19942|Ensembl:ENSG00000054116|HPRD:11644|Vega:OTTHUMG00000007664	trafficking protein particle complex 3		GO:0030008(TRAPP complex)//GO:0005794(Golgi apparatus)//GO:0005829(cytosol)//GO:0000139(Golgi membrane)//GO:0005783(endoplasmic reticulum)//GO:0005737(cytoplasm)	GO:0005515(protein binding)	GO:0061024(membrane organization)//GO:0044267(cellular protein metabolic process)//GO:0048208(COPII vesicle coating)//GO:0016192(vesicle-mediated transport)//GO:0043687(post-translational protein modification)//GO:0018279(protein N-linked glycosylation via asparagine)//GO:0006888(ER to Golgi vesicle-mediated transport)
chr1	36751968	36752871	MACS_peak_16545	19.88	903	NM_005119	THRAP3	19.88	2075	0.18	9967	TRAP150	MIM:603809|HGNC:HGNC:22964|Ensembl:ENSG00000054118|HPRD:07543|Vega:OTTHUMG00000007866	thyroid hormone receptor associated protein 3		GO:0070062(extracellular exosome)//GO:0035145(exon-exon junction complex)//GO:0016592(mediator complex)//GO:0016607(nuclear speck)//GO:0005654(nucleoplasm)//GO:0005634(nucleus)	GO:0046966(thyroid hormone receptor binding)//GO:0003712(transcription cofactor activity)//GO:0004872(receptor activity)//GO:0030374(ligand-dependent nuclear receptor transcription coactivator activity)//GO:0001104(RNA polymerase II transcription cofactor activity)//GO:0005524(ATP binding)//GO:0051219(phosphoprotein binding)//GO:0044822(poly(A) RNA binding)//GO:0001046(core promoter sequence-spec…	GO:0008380(RNA splicing)//GO:0048255(mRNA stabilization)//GO:0000956(nuclear-transcribed mRNA catabolic process)//GO:0030518(intracellular steroid hormone receptor signaling pathway)//GO:0045893(positive regulation of transcription, DNA-templated)//GO:0042753(positive regulation of circadian rhythm)//GO:0006367(transcription initiation from RNA polymerase II promoter)//GO:0045944(positive regulat…
chr1	36770171	36770603	MACS_peak_16553	13.74	432	NM_005119	THRAP3	13.74	650	0	9967	TRAP150	MIM:603809|HGNC:HGNC:22964|Ensembl:ENSG00000054118|HPRD:07543|Vega:OTTHUMG00000007866	thyroid hormone receptor associated protein 3		GO:0070062(extracellular exosome)//GO:0035145(exon-exon junction complex)//GO:0016592(mediator complex)//GO:0016607(nuclear speck)//GO:0005654(nucleoplasm)//GO:0005634(nucleus)	GO:0046966(thyroid hormone receptor binding)//GO:0003712(transcription cofactor activity)//GO:0004872(receptor activity)//GO:0030374(ligand-dependent nuclear receptor transcription coactivator activity)//GO:0001104(RNA polymerase II transcription cofactor activity)//GO:0005524(ATP binding)//GO:0051219(phosphoprotein binding)//GO:0044822(poly(A) RNA binding)//GO:0001046(core promoter sequence-spec…	GO:0008380(RNA splicing)//GO:0048255(mRNA stabilization)//GO:0000956(nuclear-transcribed mRNA catabolic process)//GO:0030518(intracellular steroid hormone receptor signaling pathway)//GO:0045893(positive regulation of transcription, DNA-templated)//GO:0042753(positive regulation of circadian rhythm)//GO:0006367(transcription initiation from RNA polymerase II promoter)//GO:0045944(positive regulat…
chr1	36770745	36770956	MACS_peak_16554	14.07	211	NM_005119	THRAP3	14.07	1100	0	9967	TRAP150	MIM:603809|HGNC:HGNC:22964|Ensembl:ENSG00000054118|HPRD:07543|Vega:OTTHUMG00000007866	thyroid hormone receptor associated protein 3		GO:0070062(extracellular exosome)//GO:0035145(exon-exon junction complex)//GO:0016592(mediator complex)//GO:0016607(nuclear speck)//GO:0005654(nucleoplasm)//GO:0005634(nucleus)	GO:0046966(thyroid hormone receptor binding)//GO:0003712(transcription cofactor activity)//GO:0004872(receptor activity)//GO:0030374(ligand-dependent nuclear receptor transcription coactivator activity)//GO:0001104(RNA polymerase II transcription cofactor activity)//GO:0005524(ATP binding)//GO:0051219(phosphoprotein binding)//GO:0044822(poly(A) RNA binding)//GO:0001046(core promoter sequence-spec…	GO:0008380(RNA splicing)//GO:0048255(mRNA stabilization)//GO:0000956(nuclear-transcribed mRNA catabolic process)//GO:0030518(intracellular steroid hormone receptor signaling pathway)//GO:0045893(positive regulation of transcription, DNA-templated)//GO:0042753(positive regulation of circadian rhythm)//GO:0006367(transcription initiation from RNA polymerase II promoter)//GO:0045944(positive regulat…
chr1	36772707	36772886	MACS_peak_16555	16.93	179	NM_024676	SH3D21	16.93	2629.91	0.1	79729	C1orf113	HGNC:HGNC:26236|Ensembl:ENSG00000214193|HPRD:08011|Vega:OTTHUMG00000007868	SH3 domain containing 21		GO:0070062(extracellular exosome)
chr1	36883640	36883856	MACS_peak_16602	14.07	216	NM_145047	OSCP1	14.07	1700	0	127700	C1orf102|NOR1	MIM:608854|HGNC:HGNC:29971|Ensembl:ENSG00000116885|HPRD:16393|Vega:OTTHUMG00000008139	organic solute carrier partner 1		GO:0009925(basal plasma membrane)		GO:1903955(positive regulation of protein targeting to mitochondrion)//GO:0006810(transport)
chr1	36897402	36897483	MACS_peak_16609	13.88	81	NM_145047	OSCP1	13.88	239.08	0	127700	C1orf102|NOR1	MIM:608854|HGNC:HGNC:29971|Ensembl:ENSG00000116885|HPRD:16393|Vega:OTTHUMG00000008139	organic solute carrier partner 1		GO:0009925(basal plasma membrane)		GO:1903955(positive regulation of protein targeting to mitochondrion)//GO:0006810(transport)
chr1	36915858	36916049	MACS_peak_16619	13.69	191	NM_145047	OSCP1	13.69	478.17	0	127700	C1orf102|NOR1	MIM:608854|HGNC:HGNC:29971|Ensembl:ENSG00000116885|HPRD:16393|Vega:OTTHUMG00000008139	organic solute carrier partner 1		GO:0009925(basal plasma membrane)		GO:1903955(positive regulation of protein targeting to mitochondrion)//GO:0006810(transport)
chr1	37265152	37265382	MACS_peak_16795	14.83	230	NM_000831	GRIK3	14.83	478.17	0	2899	EAA5|GLR7|GLUR7|GluK3|GluR7a	MIM:138243|HGNC:HGNC:4581|Ensembl:ENSG00000163873|HPRD:00691|Vega:OTTHUMG00000004189	glutamate ionotropic receptor kainate type subunit 3	hsa04080(Neuroactive ligand-receptor interaction)//hsa04724(Glutamatergic synapse)	GO:0005886(plasma membrane)//GO:0005887(integral component of plasma membrane)//GO:0043204(perikaryon)//GO:0032839(dendrite cytoplasm)//GO:0030425(dendrite)//GO:0030424(axon)//GO:0030054(cell junction)//GO:0045211(postsynaptic membrane)//GO:0043195(terminal bouton)	GO:0001640(adenylate cyclase inhibiting G-protein coupled glutamate receptor activity)//GO:0004970(ionotropic glutamate receptor activity)//GO:0008066(glutamate receptor activity)//GO:0015277(kainate selective glutamate receptor activity)//GO:0005234(extracellular-glutamate-gated ion channel activity)	GO:0007215(glutamate receptor signaling pathway)//GO:0007268(synaptic transmission)//GO:0042391(regulation of membrane potential)//GO:0051967(negative regulation of synaptic transmission, glutamatergic)//GO:0007216(G-protein coupled glutamate receptor signaling pathway)//GO:0035235(ionotropic glutamate receptor signaling pathway)//GO:0007196(adenylate cyclase-inhibiting G-protein coupled glutamat…
chr1	37282660	37282754	MACS_peak_16803	14.83	94	NM_000831	GRIK3	14.83	597.71	0	2899	EAA5|GLR7|GLUR7|GluK3|GluR7a	MIM:138243|HGNC:HGNC:4581|Ensembl:ENSG00000163873|HPRD:00691|Vega:OTTHUMG00000004189	glutamate ionotropic receptor kainate type subunit 3	hsa04080(Neuroactive ligand-receptor interaction)//hsa04724(Glutamatergic synapse)	GO:0005886(plasma membrane)//GO:0005887(integral component of plasma membrane)//GO:0043204(perikaryon)//GO:0032839(dendrite cytoplasm)//GO:0030425(dendrite)//GO:0030424(axon)//GO:0030054(cell junction)//GO:0045211(postsynaptic membrane)//GO:0043195(terminal bouton)	GO:0001640(adenylate cyclase inhibiting G-protein coupled glutamate receptor activity)//GO:0004970(ionotropic glutamate receptor activity)//GO:0008066(glutamate receptor activity)//GO:0015277(kainate selective glutamate receptor activity)//GO:0005234(extracellular-glutamate-gated ion channel activity)	GO:0007215(glutamate receptor signaling pathway)//GO:0007268(synaptic transmission)//GO:0042391(regulation of membrane potential)//GO:0051967(negative regulation of synaptic transmission, glutamatergic)//GO:0007216(G-protein coupled glutamate receptor signaling pathway)//GO:0035235(ionotropic glutamate receptor signaling pathway)//GO:0007196(adenylate cyclase-inhibiting G-protein coupled glutamat…
chr1	37319215	37319323	MACS_peak_16818	14.18	108	NM_000831	GRIK3	14.18	478.17	0	2899	EAA5|GLR7|GLUR7|GluK3|GluR7a	MIM:138243|HGNC:HGNC:4581|Ensembl:ENSG00000163873|HPRD:00691|Vega:OTTHUMG00000004189	glutamate ionotropic receptor kainate type subunit 3	hsa04080(Neuroactive ligand-receptor interaction)//hsa04724(Glutamatergic synapse)	GO:0005886(plasma membrane)//GO:0005887(integral component of plasma membrane)//GO:0043204(perikaryon)//GO:0032839(dendrite cytoplasm)//GO:0030425(dendrite)//GO:0030424(axon)//GO:0030054(cell junction)//GO:0045211(postsynaptic membrane)//GO:0043195(terminal bouton)	GO:0001640(adenylate cyclase inhibiting G-protein coupled glutamate receptor activity)//GO:0004970(ionotropic glutamate receptor activity)//GO:0008066(glutamate receptor activity)//GO:0015277(kainate selective glutamate receptor activity)//GO:0005234(extracellular-glutamate-gated ion channel activity)	GO:0007215(glutamate receptor signaling pathway)//GO:0007268(synaptic transmission)//GO:0042391(regulation of membrane potential)//GO:0051967(negative regulation of synaptic transmission, glutamatergic)//GO:0007216(G-protein coupled glutamate receptor signaling pathway)//GO:0035235(ionotropic glutamate receptor signaling pathway)//GO:0007196(adenylate cyclase-inhibiting G-protein coupled glutamat…
chr1	37337788	37337957	MACS_peak_16827	14.4	169	NM_000831	GRIK3	14.4	418.39	0	2899	EAA5|GLR7|GLUR7|GluK3|GluR7a	MIM:138243|HGNC:HGNC:4581|Ensembl:ENSG00000163873|HPRD:00691|Vega:OTTHUMG00000004189	glutamate ionotropic receptor kainate type subunit 3	hsa04080(Neuroactive ligand-receptor interaction)//hsa04724(Glutamatergic synapse)	GO:0005886(plasma membrane)//GO:0005887(integral component of plasma membrane)//GO:0043204(perikaryon)//GO:0032839(dendrite cytoplasm)//GO:0030425(dendrite)//GO:0030424(axon)//GO:0030054(cell junction)//GO:0045211(postsynaptic membrane)//GO:0043195(terminal bouton)	GO:0001640(adenylate cyclase inhibiting G-protein coupled glutamate receptor activity)//GO:0004970(ionotropic glutamate receptor activity)//GO:0008066(glutamate receptor activity)//GO:0015277(kainate selective glutamate receptor activity)//GO:0005234(extracellular-glutamate-gated ion channel activity)	GO:0007215(glutamate receptor signaling pathway)//GO:0007268(synaptic transmission)//GO:0042391(regulation of membrane potential)//GO:0051967(negative regulation of synaptic transmission, glutamatergic)//GO:0007216(G-protein coupled glutamate receptor signaling pathway)//GO:0035235(ionotropic glutamate receptor signaling pathway)//GO:0007196(adenylate cyclase-inhibiting G-protein coupled glutamat…
chr1	37941059	37941540	MACS_peak_17076	17.82	481	NM_025079	ZC3H12A	17.82	4243.72	0.12	80149	MCPIP|MCPIP1|dJ423B22.1	MIM:610562|HGNC:HGNC:26259|Ensembl:ENSG00000163874|HPRD:08021|Vega:OTTHUMG00000004221	zinc finger CCCH-type containing 12A		GO:0005886(plasma membrane)//GO:0000932(cytoplasmic mRNA processing body)//GO:0005791(rough endoplasmic reticulum)//GO:0042406(extrinsic component of endoplasmic reticulum membrane)//GO:0005654(nucleoplasm)//GO:0005634(nucleus)//GO:0005856(cytoskeleton)//GO:0005737(cytoplasm)	GO:0004521(endoribonuclease activity)//GO:0043022(ribosome binding)//GO:0004540(ribonuclease activity)//GO:0003723(RNA binding)//GO:0003682(chromatin binding)//GO:0003730(mRNA 3'-UTR binding)//GO:0003729(mRNA binding)//GO:0004532(exoribonuclease activity)//GO:0035198(miRNA binding)//GO:0046872(metal ion binding)//GO:0005515(protein binding)//GO:0003677(DNA binding)//GO:0035613(RNA stem-loop bindi…	GO:0045019(negative regulation of nitric oxide biosynthetic process)//GO:0010656(negative regulation of muscle cell apoptotic process)//GO:0061158(3'-UTR-mediated mRNA destabilization)//GO:0055118(negative regulation of cardiac muscle contraction)//GO:0045600(positive regulation of fat cell differentiation)//GO:0042149(cellular response to glucose starvation)//GO:0010942(positive regulation of ce…
chr1	37948034	37949976	MACS_peak_17077	24.85	1942	uc001cbc.1	ZC3H12A	24.85	5498.9	0.39	80149	MCPIP|MCPIP1|dJ423B22.1	MIM:610562|HGNC:HGNC:26259|Ensembl:ENSG00000163874|HPRD:08021|Vega:OTTHUMG00000004221	zinc finger CCCH-type containing 12A		GO:0005886(plasma membrane)//GO:0000932(cytoplasmic mRNA processing body)//GO:0005791(rough endoplasmic reticulum)//GO:0042406(extrinsic component of endoplasmic reticulum membrane)//GO:0005654(nucleoplasm)//GO:0005634(nucleus)//GO:0005856(cytoskeleton)//GO:0005737(cytoplasm)	GO:0004521(endoribonuclease activity)//GO:0043022(ribosome binding)//GO:0004540(ribonuclease activity)//GO:0003723(RNA binding)//GO:0003682(chromatin binding)//GO:0003730(mRNA 3'-UTR binding)//GO:0003729(mRNA binding)//GO:0004532(exoribonuclease activity)//GO:0035198(miRNA binding)//GO:0046872(metal ion binding)//GO:0005515(protein binding)//GO:0003677(DNA binding)//GO:0035613(RNA stem-loop bindi…	GO:0045019(negative regulation of nitric oxide biosynthetic process)//GO:0010656(negative regulation of muscle cell apoptotic process)//GO:0061158(3'-UTR-mediated mRNA destabilization)//GO:0055118(negative regulation of cardiac muscle contraction)//GO:0045600(positive regulation of fat cell differentiation)//GO:0042149(cellular response to glucose starvation)//GO:0010942(positive regulation of ce…
chr1	37957557	37957930	MACS_peak_17081	14.83	373	NM_022756	MEAF6	14.83	418.39	0	64769	C1orf149|CENP-28|EAF6|NY-SAR-91	MIM:611001|HGNC:HGNC:25674|Ensembl:ENSG00000163875|HPRD:13347|Vega:OTTHUMG00000004223	MYST/Esa1-associated factor 6		GO:0070776(MOZ/MORF histone acetyltransferase complex)//GO:0005813(centrosome)//GO:0000123(histone acetyltransferase complex)//GO:0005654(nucleoplasm)//GO:0005730(nucleolus)//GO:0035267(NuA4 histone acetyltransferase complex)//GO:0005737(cytoplasm)	GO:0005515(protein binding)	GO:0006325(chromatin organization)//GO:0044154(histone H3-K14 acetylation)//GO:0043982(histone H4-K8 acetylation)//GO:0043981(histone H4-K5 acetylation)//GO:0006351(transcription, DNA-templated)//GO:0043983(histone H4-K12 acetylation)//GO:0016573(histone acetylation)//GO:0043968(histone H2A acetylation)//GO:0043984(histone H4-K16 acetylation)//GO:0006355(regulation of transcription, DNA-templated)
chr1	37958749	37959033	MACS_peak_17082	14.83	284	NM_022756	MEAF6	14.83	657.48	0	64769	C1orf149|CENP-28|EAF6|NY-SAR-91	MIM:611001|HGNC:HGNC:25674|Ensembl:ENSG00000163875|HPRD:13347|Vega:OTTHUMG00000004223	MYST/Esa1-associated factor 6		GO:0070776(MOZ/MORF histone acetyltransferase complex)//GO:0005813(centrosome)//GO:0000123(histone acetyltransferase complex)//GO:0005654(nucleoplasm)//GO:0005730(nucleolus)//GO:0035267(NuA4 histone acetyltransferase complex)//GO:0005737(cytoplasm)	GO:0005515(protein binding)	GO:0006325(chromatin organization)//GO:0044154(histone H3-K14 acetylation)//GO:0043982(histone H4-K8 acetylation)//GO:0043981(histone H4-K5 acetylation)//GO:0006351(transcription, DNA-templated)//GO:0043983(histone H4-K12 acetylation)//GO:0016573(histone acetylation)//GO:0043968(histone H2A acetylation)//GO:0043984(histone H4-K16 acetylation)//GO:0006355(regulation of transcription, DNA-templated)
chr1	37959449	37959708	MACS_peak_17083	14.3	259	NM_022756	MEAF6	14.3	1075.87	0	64769	C1orf149|CENP-28|EAF6|NY-SAR-91	MIM:611001|HGNC:HGNC:25674|Ensembl:ENSG00000163875|HPRD:13347|Vega:OTTHUMG00000004223	MYST/Esa1-associated factor 6		GO:0070776(MOZ/MORF histone acetyltransferase complex)//GO:0005813(centrosome)//GO:0000123(histone acetyltransferase complex)//GO:0005654(nucleoplasm)//GO:0005730(nucleolus)//GO:0035267(NuA4 histone acetyltransferase complex)//GO:0005737(cytoplasm)	GO:0005515(protein binding)	GO:0006325(chromatin organization)//GO:0044154(histone H3-K14 acetylation)//GO:0043982(histone H4-K8 acetylation)//GO:0043981(histone H4-K5 acetylation)//GO:0006351(transcription, DNA-templated)//GO:0043983(histone H4-K12 acetylation)//GO:0016573(histone acetylation)//GO:0043968(histone H2A acetylation)//GO:0043984(histone H4-K16 acetylation)//GO:0006355(regulation of transcription, DNA-templated)
chr1	38001026	38001343	MACS_peak_17101	14.83	317	NM_024700	SNIP1	14.83	418.39	0	79753	PMRED	MIM:608241|HGNC:HGNC:30587|Ensembl:ENSG00000163877|HPRD:06999|Vega:OTTHUMG00000004225	Smad nuclear interacting protein 1		GO:0005654(nucleoplasm)//GO:0005737(cytoplasm)	GO:0044822(poly(A) RNA binding)//GO:0005515(protein binding)	GO:1903955(positive regulation of protein targeting to mitochondrion)//GO:0007249(I-kappaB kinase/NF-kappaB signaling)//GO:0035196(production of miRNAs involved in gene silencing by miRNA)//GO:0006355(regulation of transcription, DNA-templated)
chr1	38001589	38002029	MACS_peak_17102	14.42	440	NM_024700	SNIP1	14.42	358.62	0	79753	PMRED	MIM:608241|HGNC:HGNC:30587|Ensembl:ENSG00000163877|HPRD:06999|Vega:OTTHUMG00000004225	Smad nuclear interacting protein 1		GO:0005654(nucleoplasm)//GO:0005737(cytoplasm)	GO:0044822(poly(A) RNA binding)//GO:0005515(protein binding)	GO:1903955(positive regulation of protein targeting to mitochondrion)//GO:0007249(I-kappaB kinase/NF-kappaB signaling)//GO:0035196(production of miRNAs involved in gene silencing by miRNA)//GO:0006355(regulation of transcription, DNA-templated)
chr1	38005757	38005945	MACS_peak_17105	14.83	188	NM_024700	SNIP1	14.83	1075.87	0	79753	PMRED	MIM:608241|HGNC:HGNC:30587|Ensembl:ENSG00000163877|HPRD:06999|Vega:OTTHUMG00000004225	Smad nuclear interacting protein 1		GO:0005654(nucleoplasm)//GO:0005737(cytoplasm)	GO:0044822(poly(A) RNA binding)//GO:0005515(protein binding)	GO:1903955(positive regulation of protein targeting to mitochondrion)//GO:0007249(I-kappaB kinase/NF-kappaB signaling)//GO:0035196(production of miRNAs involved in gene silencing by miRNA)//GO:0006355(regulation of transcription, DNA-templated)
chr1	38006153	38006356	MACS_peak_17106	13.68	203	NM_024700	SNIP1	13.68	1255.18	0	79753	PMRED	MIM:608241|HGNC:HGNC:30587|Ensembl:ENSG00000163877|HPRD:06999|Vega:OTTHUMG00000004225	Smad nuclear interacting protein 1		GO:0005654(nucleoplasm)//GO:0005737(cytoplasm)	GO:0044822(poly(A) RNA binding)//GO:0005515(protein binding)	GO:1903955(positive regulation of protein targeting to mitochondrion)//GO:0007249(I-kappaB kinase/NF-kappaB signaling)//GO:0035196(production of miRNAs involved in gene silencing by miRNA)//GO:0006355(regulation of transcription, DNA-templated)
chr1	38030626	38030813	MACS_peak_17118	13.44	187	NM_003462	DNALI1	13.44	400	0	7802	P28|dJ423B22.5|hp28	MIM:602135|HGNC:HGNC:14353|Ensembl:ENSG00000163879|HPRD:03681|Vega:OTTHUMG00000004222	dynein, axonemal, light intermediate chain 1	hsa05016(Huntington's disease)	GO:0030175(filopodium)//GO:0005858(axonemal dynein complex)//GO:0005737(cytoplasm)//GO:0005930(axoneme)	GO:0005515(protein binding)//GO:0003777(microtubule motor activity)//GO:0045504(dynein heavy chain binding)	GO:0008152(metabolic process)//GO:0006928(movement of cell or subcellular component)//GO:0007338(single fertilization)
chr1	38032460	38032608	MACS_peak_17120	13.46	148	NM_013285	GNL2	13.46	400	0	29889	HUMAUANTIG|NGP1|Ngp-1|Nog2|Nug2	MIM:609365|HGNC:HGNC:29925|Ensembl:ENSG00000134697|HPRD:11006|Vega:OTTHUMG00000004322	guanine nucleotide binding protein-like 2 (nucleolar)	hsa03008(Ribosome biogenesis in eukaryotes)	GO:0005730(nucleolus)//GO:0016021(integral component of membrane)//GO:0005634(nucleus)//GO:0016020(membrane)	GO:0044822(poly(A) RNA binding)//GO:0003924(GTPase activity)//GO:0005525(GTP binding)	GO:0042254(ribosome biogenesis)//GO:0008150(biological_process)
chr1	38039943	38040057	MACS_peak_17125	13.28	114	NM_013285	GNL2	13.28	657.48	0	29889	HUMAUANTIG|NGP1|Ngp-1|Nog2|Nug2	MIM:609365|HGNC:HGNC:29925|Ensembl:ENSG00000134697|HPRD:11006|Vega:OTTHUMG00000004322	guanine nucleotide binding protein-like 2 (nucleolar)	hsa03008(Ribosome biogenesis in eukaryotes)	GO:0005730(nucleolus)//GO:0016021(integral component of membrane)//GO:0005634(nucleus)//GO:0016020(membrane)	GO:0044822(poly(A) RNA binding)//GO:0003924(GTPase activity)//GO:0005525(GTP binding)	GO:0042254(ribosome biogenesis)//GO:0008150(biological_process)
chr1	38041195	38041300	MACS_peak_17126	14.03	105	NM_013285	GNL2	14.03	1434.5	0	29889	HUMAUANTIG|NGP1|Ngp-1|Nog2|Nug2	MIM:609365|HGNC:HGNC:29925|Ensembl:ENSG00000134697|HPRD:11006|Vega:OTTHUMG00000004322	guanine nucleotide binding protein-like 2 (nucleolar)	hsa03008(Ribosome biogenesis in eukaryotes)	GO:0005730(nucleolus)//GO:0016021(integral component of membrane)//GO:0005634(nucleus)//GO:0016020(membrane)	GO:0044822(poly(A) RNA binding)//GO:0003924(GTPase activity)//GO:0005525(GTP binding)	GO:0042254(ribosome biogenesis)//GO:0008150(biological_process)
chr1	38052911	38053096	MACS_peak_17135	14.83	185	NM_013285	GNL2	14.83	1374.72	0	29889	HUMAUANTIG|NGP1|Ngp-1|Nog2|Nug2	MIM:609365|HGNC:HGNC:29925|Ensembl:ENSG00000134697|HPRD:11006|Vega:OTTHUMG00000004322	guanine nucleotide binding protein-like 2 (nucleolar)	hsa03008(Ribosome biogenesis in eukaryotes)	GO:0005730(nucleolus)//GO:0016021(integral component of membrane)//GO:0005634(nucleus)//GO:0016020(membrane)	GO:0044822(poly(A) RNA binding)//GO:0003924(GTPase activity)//GO:0005525(GTP binding)	GO:0042254(ribosome biogenesis)//GO:0008150(biological_process)
chr1	38058312	38058407	MACS_peak_17138	14.57	95	NM_013285	GNL2	14.57	298.85	0	29889	HUMAUANTIG|NGP1|Ngp-1|Nog2|Nug2	MIM:609365|HGNC:HGNC:29925|Ensembl:ENSG00000134697|HPRD:11006|Vega:OTTHUMG00000004322	guanine nucleotide binding protein-like 2 (nucleolar)	hsa03008(Ribosome biogenesis in eukaryotes)	GO:0005730(nucleolus)//GO:0016021(integral component of membrane)//GO:0005634(nucleus)//GO:0016020(membrane)	GO:0044822(poly(A) RNA binding)//GO:0003924(GTPase activity)//GO:0005525(GTP binding)	GO:0042254(ribosome biogenesis)//GO:0008150(biological_process)
chr1	38147462	38147698	MACS_peak_17173	14.83	236	NM_001303030	C1orf109	14.83	358.62	0	54955	-	MIM:614799|HGNC:HGNC:26039|Ensembl:ENSG00000116922|HPRD:07918|Vega:OTTHUMG00000004323	chromosome 1 open reading frame 109			GO:0005515(protein binding)
chr1	38167425	38167490	MACS_peak_17184	13.95	65	NM_018101	CDCA8	13.95	900	0	55143	BOR|BOREALIN|DasraB|MESRGP	MIM:609977|HGNC:HGNC:14629|Ensembl:ENSG00000134690|HPRD:13017|Vega:OTTHUMG00000004320	cell division cycle associated 8		GO:0045171(intercellular bridge)//GO:0043234(protein complex)//GO:0051233(spindle midzone)//GO:0005829(cytosol)//GO:0010369(chromocenter)//GO:0030496(midbody)//GO:0032133(chromosome passenger complex)//GO:0005730(nucleolus)//GO:0005654(nucleoplasm)//GO:0005634(nucleus)//GO:0000775(chromosome, centromeric region)	GO:0005515(protein binding)	GO:0007080(mitotic metaphase plate congression)//GO:0044267(cellular protein metabolic process)//GO:0051276(chromosome organization)//GO:0051301(cell division)//GO:0000278(mitotic cell cycle)//GO:0007264(small GTPase mediated signal transduction)//GO:0043687(post-translational protein modification)//GO:0016925(protein sumoylation)
chr1	38180402	38180456	MACS_peak_17191	13.36	54	ENST00000330210	EPHA10	13.36	358.62	0	284656	-	MIM:611123|HGNC:HGNC:19987|Ensembl:ENSG00000183317|HPRD:08163|Vega:OTTHUMG00000004325	EPH receptor A10		GO:0016021(integral component of membrane)//GO:0005887(integral component of plasma membrane)//GO:0005886(plasma membrane)//GO:0070062(extracellular exosome)	GO:0004672(protein kinase activity)//GO:0005524(ATP binding)//GO:0005003(ephrin receptor activity)//GO:0005515(protein binding)//GO:0005005(transmembrane-ephrin receptor activity)	GO:0018108(peptidyl-tyrosine phosphorylation)//GO:0006468(protein phosphorylation)//GO:0007411(axon guidance)//GO:0008150(biological_process)//GO:0048013(ephrin receptor signaling pathway)
chr1	38183796	38184058	MACS_peak_17194	14.83	262	NM_001099439	EPHA10	14.83	537.94	0	284656	-	MIM:611123|HGNC:HGNC:19987|Ensembl:ENSG00000183317|HPRD:08163|Vega:OTTHUMG00000004325	EPH receptor A10		GO:0016021(integral component of membrane)//GO:0005887(integral component of plasma membrane)//GO:0005886(plasma membrane)//GO:0070062(extracellular exosome)	GO:0004672(protein kinase activity)//GO:0005524(ATP binding)//GO:0005003(ephrin receptor activity)//GO:0005515(protein binding)//GO:0005005(transmembrane-ephrin receptor activity)	GO:0018108(peptidyl-tyrosine phosphorylation)//GO:0006468(protein phosphorylation)//GO:0007411(axon guidance)//GO:0008150(biological_process)//GO:0048013(ephrin receptor signaling pathway)
chr1	38185580	38185682	MACS_peak_17196	13.87	102	NM_001099439	EPHA10	13.87	478.17	0	284656	-	MIM:611123|HGNC:HGNC:19987|Ensembl:ENSG00000183317|HPRD:08163|Vega:OTTHUMG00000004325	EPH receptor A10		GO:0016021(integral component of membrane)//GO:0005887(integral component of plasma membrane)//GO:0005886(plasma membrane)//GO:0070062(extracellular exosome)	GO:0004672(protein kinase activity)//GO:0005524(ATP binding)//GO:0005003(ephrin receptor activity)//GO:0005515(protein binding)//GO:0005005(transmembrane-ephrin receptor activity)	GO:0018108(peptidyl-tyrosine phosphorylation)//GO:0006468(protein phosphorylation)//GO:0007411(axon guidance)//GO:0008150(biological_process)//GO:0048013(ephrin receptor signaling pathway)
chr1	38225944	38226206	MACS_peak_17209	14.83	262	NM_173641	EPHA10	14.83	418.39	0	284656	-	MIM:611123|HGNC:HGNC:19987|Ensembl:ENSG00000183317|HPRD:08163|Vega:OTTHUMG00000004325	EPH receptor A10		GO:0016021(integral component of membrane)//GO:0005887(integral component of plasma membrane)//GO:0005886(plasma membrane)//GO:0070062(extracellular exosome)	GO:0004672(protein kinase activity)//GO:0005524(ATP binding)//GO:0005003(ephrin receptor activity)//GO:0005515(protein binding)//GO:0005005(transmembrane-ephrin receptor activity)	GO:0018108(peptidyl-tyrosine phosphorylation)//GO:0006468(protein phosphorylation)//GO:0007411(axon guidance)//GO:0008150(biological_process)//GO:0048013(ephrin receptor signaling pathway)
chr1	38227006	38227292	MACS_peak_17210	14.83	286	NM_173641	EPHA10	14.83	597.71	0	284656	-	MIM:611123|HGNC:HGNC:19987|Ensembl:ENSG00000183317|HPRD:08163|Vega:OTTHUMG00000004325	EPH receptor A10		GO:0016021(integral component of membrane)//GO:0005887(integral component of plasma membrane)//GO:0005886(plasma membrane)//GO:0070062(extracellular exosome)	GO:0004672(protein kinase activity)//GO:0005524(ATP binding)//GO:0005003(ephrin receptor activity)//GO:0005515(protein binding)//GO:0005005(transmembrane-ephrin receptor activity)	GO:0018108(peptidyl-tyrosine phosphorylation)//GO:0006468(protein phosphorylation)//GO:0007411(axon guidance)//GO:0008150(biological_process)//GO:0048013(ephrin receptor signaling pathway)
chr1	38230632	38230824	MACS_peak_17211	13.12	192	NM_173641	EPHA10	13.12	239.08	0	284656	-	MIM:611123|HGNC:HGNC:19987|Ensembl:ENSG00000183317|HPRD:08163|Vega:OTTHUMG00000004325	EPH receptor A10		GO:0016021(integral component of membrane)//GO:0005887(integral component of plasma membrane)//GO:0005886(plasma membrane)//GO:0070062(extracellular exosome)	GO:0004672(protein kinase activity)//GO:0005524(ATP binding)//GO:0005003(ephrin receptor activity)//GO:0005515(protein binding)//GO:0005005(transmembrane-ephrin receptor activity)	GO:0018108(peptidyl-tyrosine phosphorylation)//GO:0006468(protein phosphorylation)//GO:0007411(axon guidance)//GO:0008150(biological_process)//GO:0048013(ephrin receptor signaling pathway)
chr1	38275375	38275757	MACS_peak_17231	14.83	382	NM_005955	MTF1	14.83	597.71	0	4520	MTF-1|ZRF	MIM:600172|HGNC:HGNC:7428|Ensembl:ENSG00000188786|HPRD:02546|Vega:OTTHUMG00000004439	metal-regulatory transcription factor 1		GO:0005654(nucleoplasm)//GO:0005634(nucleus)	GO:0035035(histone acetyltransferase binding)//GO:0003700(transcription factor activity, sequence-specific DNA binding)//GO:0000979(RNA polymerase II core promoter sequence-specific DNA binding)//GO:0000978(RNA polymerase II core promoter proximal region sequence-specific DNA binding)//GO:0003677(DNA binding)//GO:0001077(transcriptional activator activity, RNA polymerase II core promoter proximal…	GO:0006979(response to oxidative stress)//GO:0010038(response to metal ion)//GO:0006366(transcription from RNA polymerase II promoter)//GO:0045944(positive regulation of transcription from RNA polymerase II promoter)//GO:0006357(regulation of transcription from RNA polymerase II promoter)//GO:0046686(response to cadmium ion)
chr1	38304296	38304366	MACS_peak_17250	13.68	70	NM_005955	MTF1	13.68	717.25	0	4520	MTF-1|ZRF	MIM:600172|HGNC:HGNC:7428|Ensembl:ENSG00000188786|HPRD:02546|Vega:OTTHUMG00000004439	metal-regulatory transcription factor 1		GO:0005654(nucleoplasm)//GO:0005634(nucleus)	GO:0035035(histone acetyltransferase binding)//GO:0003700(transcription factor activity, sequence-specific DNA binding)//GO:0000979(RNA polymerase II core promoter sequence-specific DNA binding)//GO:0000978(RNA polymerase II core promoter proximal region sequence-specific DNA binding)//GO:0003677(DNA binding)//GO:0001077(transcriptional activator activity, RNA polymerase II core promoter proximal…	GO:0006979(response to oxidative stress)//GO:0010038(response to metal ion)//GO:0006366(transcription from RNA polymerase II promoter)//GO:0045944(positive regulation of transcription from RNA polymerase II promoter)//GO:0006357(regulation of transcription from RNA polymerase II promoter)//GO:0046686(response to cadmium ion)
chr1	38326592	38327021	MACS_peak_17266	14.53	429	NM_005540	INPP5B	14.53	1374.72	0	3633	5PTase	MIM:147264|HGNC:HGNC:6077|Ensembl:ENSG00000204084|HPRD:00924|Vega:OTTHUMG00000004436	inositol polyphosphate-5-phosphatase B	hsa00562(Inositol phosphate metabolism)//	GO:0005886(plasma membrane)//GO:0016020(membrane)//GO:0005794(Golgi apparatus)//GO:0016021(integral component of membrane)//GO:0005829(cytosol)//GO:0031901(early endosome membrane)//GO:0005793(endoplasmic reticulum-Golgi intermediate compartment)//GO:0030670(phagocytic vesicle membrane)//GO:0005737(cytoplasm)	GO:0052658(inositol-1,4,5-trisphosphate 5-phosphatase activity)//GO:0046872(metal ion binding)//GO:0005515(protein binding)//GO:0016787(hydrolase activity)//GO:0004439(phosphatidylinositol-4,5-bisphosphate 5-phosphatase activity)	GO:0044281(small molecule metabolic process)//GO:0030317(sperm motility)//GO:0046856(phosphatidylinositol dephosphorylation)//GO:0007283(spermatogenesis)//GO:0007264(small GTPase mediated signal transduction)//GO:0043647(inositol phosphate metabolic process)//GO:0070613(regulation of protein processing)//GO:0001701(in utero embryonic development)//GO:0051056(regulation of small GTPase mediated si…
chr1	38334172	38334286	MACS_peak_17269	14.83	114	NM_005540	INPP5B	14.83	1793.12	0	3633	5PTase	MIM:147264|HGNC:HGNC:6077|Ensembl:ENSG00000204084|HPRD:00924|Vega:OTTHUMG00000004436	inositol polyphosphate-5-phosphatase B	hsa00562(Inositol phosphate metabolism)//	GO:0005886(plasma membrane)//GO:0016020(membrane)//GO:0005794(Golgi apparatus)//GO:0016021(integral component of membrane)//GO:0005829(cytosol)//GO:0031901(early endosome membrane)//GO:0005793(endoplasmic reticulum-Golgi intermediate compartment)//GO:0030670(phagocytic vesicle membrane)//GO:0005737(cytoplasm)	GO:0052658(inositol-1,4,5-trisphosphate 5-phosphatase activity)//GO:0046872(metal ion binding)//GO:0005515(protein binding)//GO:0016787(hydrolase activity)//GO:0004439(phosphatidylinositol-4,5-bisphosphate 5-phosphatase activity)	GO:0044281(small molecule metabolic process)//GO:0030317(sperm motility)//GO:0046856(phosphatidylinositol dephosphorylation)//GO:0007283(spermatogenesis)//GO:0007264(small GTPase mediated signal transduction)//GO:0043647(inositol phosphate metabolic process)//GO:0070613(regulation of protein processing)//GO:0001701(in utero embryonic development)//GO:0051056(regulation of small GTPase mediated si…
chr1	38341277	38341388	MACS_peak_17274	14.83	111	NM_005540	INPP5B	14.83	717.25	0	3633	5PTase	MIM:147264|HGNC:HGNC:6077|Ensembl:ENSG00000204084|HPRD:00924|Vega:OTTHUMG00000004436	inositol polyphosphate-5-phosphatase B	hsa00562(Inositol phosphate metabolism)//	GO:0005886(plasma membrane)//GO:0016020(membrane)//GO:0005794(Golgi apparatus)//GO:0016021(integral component of membrane)//GO:0005829(cytosol)//GO:0031901(early endosome membrane)//GO:0005793(endoplasmic reticulum-Golgi intermediate compartment)//GO:0030670(phagocytic vesicle membrane)//GO:0005737(cytoplasm)	GO:0052658(inositol-1,4,5-trisphosphate 5-phosphatase activity)//GO:0046872(metal ion binding)//GO:0005515(protein binding)//GO:0016787(hydrolase activity)//GO:0004439(phosphatidylinositol-4,5-bisphosphate 5-phosphatase activity)	GO:0044281(small molecule metabolic process)//GO:0030317(sperm motility)//GO:0046856(phosphatidylinositol dephosphorylation)//GO:0007283(spermatogenesis)//GO:0007264(small GTPase mediated signal transduction)//GO:0043647(inositol phosphate metabolic process)//GO:0070613(regulation of protein processing)//GO:0001701(in utero embryonic development)//GO:0051056(regulation of small GTPase mediated si…
chr1	38345775	38345866	MACS_peak_17276	14.83	91	NM_005540	INPP5B	14.83	478.17	0	3633	5PTase	MIM:147264|HGNC:HGNC:6077|Ensembl:ENSG00000204084|HPRD:00924|Vega:OTTHUMG00000004436	inositol polyphosphate-5-phosphatase B	hsa00562(Inositol phosphate metabolism)//	GO:0005886(plasma membrane)//GO:0016020(membrane)//GO:0005794(Golgi apparatus)//GO:0016021(integral component of membrane)//GO:0005829(cytosol)//GO:0031901(early endosome membrane)//GO:0005793(endoplasmic reticulum-Golgi intermediate compartment)//GO:0030670(phagocytic vesicle membrane)//GO:0005737(cytoplasm)	GO:0052658(inositol-1,4,5-trisphosphate 5-phosphatase activity)//GO:0046872(metal ion binding)//GO:0005515(protein binding)//GO:0016787(hydrolase activity)//GO:0004439(phosphatidylinositol-4,5-bisphosphate 5-phosphatase activity)	GO:0044281(small molecule metabolic process)//GO:0030317(sperm motility)//GO:0046856(phosphatidylinositol dephosphorylation)//GO:0007283(spermatogenesis)//GO:0007264(small GTPase mediated signal transduction)//GO:0043647(inositol phosphate metabolic process)//GO:0070613(regulation of protein processing)//GO:0001701(in utero embryonic development)//GO:0051056(regulation of small GTPase mediated si…
chr1	38394208	38394343	MACS_peak_17303	13.14	135	ENST00000373021	INPP5B	13.14	418.39	0	3633	5PTase	MIM:147264|HGNC:HGNC:6077|Ensembl:ENSG00000204084|HPRD:00924|Vega:OTTHUMG00000004436	inositol polyphosphate-5-phosphatase B	hsa00562(Inositol phosphate metabolism)//	GO:0005886(plasma membrane)//GO:0016020(membrane)//GO:0005794(Golgi apparatus)//GO:0016021(integral component of membrane)//GO:0005829(cytosol)//GO:0031901(early endosome membrane)//GO:0005793(endoplasmic reticulum-Golgi intermediate compartment)//GO:0030670(phagocytic vesicle membrane)//GO:0005737(cytoplasm)	GO:0052658(inositol-1,4,5-trisphosphate 5-phosphatase activity)//GO:0046872(metal ion binding)//GO:0005515(protein binding)//GO:0016787(hydrolase activity)//GO:0004439(phosphatidylinositol-4,5-bisphosphate 5-phosphatase activity)	GO:0044281(small molecule metabolic process)//GO:0030317(sperm motility)//GO:0046856(phosphatidylinositol dephosphorylation)//GO:0007283(spermatogenesis)//GO:0007264(small GTPase mediated signal transduction)//GO:0043647(inositol phosphate metabolic process)//GO:0070613(regulation of protein processing)//GO:0001701(in utero embryonic development)//GO:0051056(regulation of small GTPase mediated si…
chr1	38394483	38394948	MACS_peak_17304	14.18	465	uc001cch.3	INPP5B	14.18	537.94	0	3633	5PTase	MIM:147264|HGNC:HGNC:6077|Ensembl:ENSG00000204084|HPRD:00924|Vega:OTTHUMG00000004436	inositol polyphosphate-5-phosphatase B	hsa00562(Inositol phosphate metabolism)//	GO:0005886(plasma membrane)//GO:0016020(membrane)//GO:0005794(Golgi apparatus)//GO:0016021(integral component of membrane)//GO:0005829(cytosol)//GO:0031901(early endosome membrane)//GO:0005793(endoplasmic reticulum-Golgi intermediate compartment)//GO:0030670(phagocytic vesicle membrane)//GO:0005737(cytoplasm)	GO:0052658(inositol-1,4,5-trisphosphate 5-phosphatase activity)//GO:0046872(metal ion binding)//GO:0005515(protein binding)//GO:0016787(hydrolase activity)//GO:0004439(phosphatidylinositol-4,5-bisphosphate 5-phosphatase activity)	GO:0044281(small molecule metabolic process)//GO:0030317(sperm motility)//GO:0046856(phosphatidylinositol dephosphorylation)//GO:0007283(spermatogenesis)//GO:0007264(small GTPase mediated signal transduction)//GO:0043647(inositol phosphate metabolic process)//GO:0070613(regulation of protein processing)//GO:0001701(in utero embryonic development)//GO:0051056(regulation of small GTPase mediated si…
chr1	38397147	38397432	MACS_peak_17306	14.83	285	uc001cch.3	INPP5B	14.83	418.39	0	3633	5PTase	MIM:147264|HGNC:HGNC:6077|Ensembl:ENSG00000204084|HPRD:00924|Vega:OTTHUMG00000004436	inositol polyphosphate-5-phosphatase B	hsa00562(Inositol phosphate metabolism)//	GO:0005886(plasma membrane)//GO:0016020(membrane)//GO:0005794(Golgi apparatus)//GO:0016021(integral component of membrane)//GO:0005829(cytosol)//GO:0031901(early endosome membrane)//GO:0005793(endoplasmic reticulum-Golgi intermediate compartment)//GO:0030670(phagocytic vesicle membrane)//GO:0005737(cytoplasm)	GO:0052658(inositol-1,4,5-trisphosphate 5-phosphatase activity)//GO:0046872(metal ion binding)//GO:0005515(protein binding)//GO:0016787(hydrolase activity)//GO:0004439(phosphatidylinositol-4,5-bisphosphate 5-phosphatase activity)	GO:0044281(small molecule metabolic process)//GO:0030317(sperm motility)//GO:0046856(phosphatidylinositol dephosphorylation)//GO:0007283(spermatogenesis)//GO:0007264(small GTPase mediated signal transduction)//GO:0043647(inositol phosphate metabolic process)//GO:0070613(regulation of protein processing)//GO:0001701(in utero embryonic development)//GO:0051056(regulation of small GTPase mediated si…
chr1	38412661	38412729	MACS_peak_17311	13.83	68	NM_005540	INPP5B	13.83	239.08	0	3633	5PTase	MIM:147264|HGNC:HGNC:6077|Ensembl:ENSG00000204084|HPRD:00924|Vega:OTTHUMG00000004436	inositol polyphosphate-5-phosphatase B	hsa00562(Inositol phosphate metabolism)//	GO:0005886(plasma membrane)//GO:0016020(membrane)//GO:0005794(Golgi apparatus)//GO:0016021(integral component of membrane)//GO:0005829(cytosol)//GO:0031901(early endosome membrane)//GO:0005793(endoplasmic reticulum-Golgi intermediate compartment)//GO:0030670(phagocytic vesicle membrane)//GO:0005737(cytoplasm)	GO:0052658(inositol-1,4,5-trisphosphate 5-phosphatase activity)//GO:0046872(metal ion binding)//GO:0005515(protein binding)//GO:0016787(hydrolase activity)//GO:0004439(phosphatidylinositol-4,5-bisphosphate 5-phosphatase activity)	GO:0044281(small molecule metabolic process)//GO:0030317(sperm motility)//GO:0046856(phosphatidylinositol dephosphorylation)//GO:0007283(spermatogenesis)//GO:0007264(small GTPase mediated signal transduction)//GO:0043647(inositol phosphate metabolic process)//GO:0070613(regulation of protein processing)//GO:0001701(in utero embryonic development)//GO:0051056(regulation of small GTPase mediated si…
chr1	38435242	38435407	MACS_peak_17321	22.8	165	NM_006802	SF3A3	22.8	8367.89	0.28	10946	PRP9|PRPF9|SAP61|SF3a60	MIM:605596|HGNC:HGNC:10767|Ensembl:ENSG00000183431|HPRD:10411|Vega:OTTHUMG00000004438	splicing factor 3a subunit 3	hsa03040(Spliceosome)	GO:0071013(catalytic step 2 spliceosome)//GO:0005654(nucleoplasm)//GO:0016607(nuclear speck)//GO:0005681(spliceosomal complex)	GO:0044822(poly(A) RNA binding)//GO:0003723(RNA binding)//GO:0008270(zinc ion binding)//GO:0005515(protein binding)	GO:0008380(RNA splicing)//GO:0000398(mRNA splicing, via spliceosome)//GO:0010467(gene expression)//GO:0000375(RNA splicing, via transesterification reactions)//GO:0006397(mRNA processing)//GO:0000389(mRNA 3'-splice site recognition)
chr1	38462558	38463023	MACS_peak_17338	14.18	465	NM_004468	FHL3	14.18	717.25	0	2275	SLIM2	MIM:602790|HGNC:HGNC:3704|Ensembl:ENSG00000183386|HPRD:09101|Vega:OTTHUMG00000004434	four and a half LIM domains 3		GO:0030018(Z disc)//GO:0005634(nucleus)//GO:0001725(stress fiber)//GO:0005925(focal adhesion)	GO:0005515(protein binding)//GO:0008270(zinc ion binding)//GO:0003779(actin binding)	GO:0030036(actin cytoskeleton organization)//GO:0007517(muscle organ development)
chr1	38463037	38463231	MACS_peak_17339	14.83	194	NM_004468	FHL3	14.83	657.48	0	2275	SLIM2	MIM:602790|HGNC:HGNC:3704|Ensembl:ENSG00000183386|HPRD:09101|Vega:OTTHUMG00000004434	four and a half LIM domains 3		GO:0030018(Z disc)//GO:0005634(nucleus)//GO:0001725(stress fiber)//GO:0005925(focal adhesion)	GO:0005515(protein binding)//GO:0008270(zinc ion binding)//GO:0003779(actin binding)	GO:0030036(actin cytoskeleton organization)//GO:0007517(muscle organ development)
chr1	38463605	38463804	MACS_peak_17340	14.83	199	uc009vvl.2	FHL3	14.83	358.62	0	2275	SLIM2	MIM:602790|HGNC:HGNC:3704|Ensembl:ENSG00000183386|HPRD:09101|Vega:OTTHUMG00000004434	four and a half LIM domains 3		GO:0030018(Z disc)//GO:0005634(nucleus)//GO:0001725(stress fiber)//GO:0005925(focal adhesion)	GO:0005515(protein binding)//GO:0008270(zinc ion binding)//GO:0003779(actin binding)	GO:0030036(actin cytoskeleton organization)//GO:0007517(muscle organ development)
chr1	39305272	39305376	MACS_peak_17677	14.83	104	NM_022157	RRAGC	14.83	358.62	0	64121	GTR2|RAGC|TIB929	MIM:608267|HGNC:HGNC:19902|Ensembl:ENSG00000116954|HPRD:12198|Vega:OTTHUMG00000000490	Ras related GTP binding C	hsa04150(mTOR signaling pathway)	GO:0005764(lysosome)//GO:0005829(cytosol)//GO:0043231(intracellular membrane-bounded organelle)//GO:1990131(Gtr1-Gtr2 GTPase complex)//GO:0005634(nucleus)//GO:0005737(cytoplasm)	GO:0003924(GTPase activity)//GO:0046982(protein heterodimerization activity)//GO:0000287(magnesium ion binding)//GO:0005525(GTP binding)//GO:0019003(GDP binding)//GO:0005515(protein binding)	GO:0016236(macroautophagy)//GO:0008380(RNA splicing)//GO:0071230(cellular response to amino acid stimulus)//GO:0034198(cellular response to amino acid starvation)//GO:0008286(insulin receptor signaling pathway)//GO:0007050(cell cycle arrest)//GO:0010467(gene expression)//GO:0006351(transcription, DNA-templated)//GO:0007264(small GTPase mediated signal transduction)//GO:0034613(cellular protein lo…
chr1	39322550	39322754	MACS_peak_17684	13.65	204	NM_022157	RRAGC	13.65	358.62	0	64121	GTR2|RAGC|TIB929	MIM:608267|HGNC:HGNC:19902|Ensembl:ENSG00000116954|HPRD:12198|Vega:OTTHUMG00000000490	Ras related GTP binding C	hsa04150(mTOR signaling pathway)	GO:0005764(lysosome)//GO:0005829(cytosol)//GO:0043231(intracellular membrane-bounded organelle)//GO:1990131(Gtr1-Gtr2 GTPase complex)//GO:0005634(nucleus)//GO:0005737(cytoplasm)	GO:0003924(GTPase activity)//GO:0046982(protein heterodimerization activity)//GO:0000287(magnesium ion binding)//GO:0005525(GTP binding)//GO:0019003(GDP binding)//GO:0005515(protein binding)	GO:0016236(macroautophagy)//GO:0008380(RNA splicing)//GO:0071230(cellular response to amino acid stimulus)//GO:0034198(cellular response to amino acid starvation)//GO:0008286(insulin receptor signaling pathway)//GO:0007050(cell cycle arrest)//GO:0010467(gene expression)//GO:0006351(transcription, DNA-templated)//GO:0007264(small GTPase mediated signal transduction)//GO:0034613(cellular protein lo…
chr1	39351973	39352355	MACS_peak_17699	13.24	382	NM_001304746	RHBDL2	13.24	717.25	0	54933	RRP2	MIM:608962|HGNC:HGNC:16083|Ensembl:ENSG00000158315|HPRD:07151	rhomboid, veinlet-like 2 (Drosophila)		GO:0005743(mitochondrial inner membrane)//GO:0005886(plasma membrane)//GO:0016021(integral component of membrane)	GO:0004252(serine-type endopeptidase activity)	GO:0016485(protein processing)
chr1	39391709	39392032	MACS_peak_17723	14.83	323	ENST00000289248	RHBDL2	14.83	597.71	0	54933	RRP2	MIM:608962|HGNC:HGNC:16083|Ensembl:ENSG00000158315|HPRD:07151	rhomboid, veinlet-like 2 (Drosophila)		GO:0005743(mitochondrial inner membrane)//GO:0005886(plasma membrane)//GO:0016021(integral component of membrane)	GO:0004252(serine-type endopeptidase activity)	GO:0016485(protein processing)
chr1	39407353	39407471	MACS_peak_17729	14.83	118	ENST00000540558	RHBDL2	14.83	1016.1	0	54933	RRP2	MIM:608962|HGNC:HGNC:16083|Ensembl:ENSG00000158315|HPRD:07151	rhomboid, veinlet-like 2 (Drosophila)		GO:0005743(mitochondrial inner membrane)//GO:0005886(plasma membrane)//GO:0016021(integral component of membrane)	GO:0004252(serine-type endopeptidase activity)	GO:0016485(protein processing)
chr1	39456915	39457272	MACS_peak_17748	13.39	357	NM_024595	AKIRIN1	13.39	2091.97	0	79647	C1orf108|STRF2	MIM:615164|HGNC:HGNC:25744|Ensembl:ENSG00000174574|HPRD:07787|Vega:OTTHUMG00000007496	akirin 1		GO:0031965(nuclear membrane)//GO:0005654(nucleoplasm)//GO:0005634(nucleus)	GO:0005515(protein binding)
chr1	39466643	39466778	MACS_peak_17753	14.07	135	NM_024595	AKIRIN1	14.07	750	0	79647	C1orf108|STRF2	MIM:615164|HGNC:HGNC:25744|Ensembl:ENSG00000174574|HPRD:07787|Vega:OTTHUMG00000007496	akirin 1		GO:0031965(nuclear membrane)//GO:0005654(nucleoplasm)//GO:0005634(nucleus)	GO:0005515(protein binding)
chr1	39494394	39494612	MACS_peak_17763	13.42	218	NM_004552	NDUFS5	13.42	1912.66	0	4725	CI-15k|CI15K	MIM:603847|HGNC:HGNC:7712|Ensembl:ENSG00000168653|HPRD:11961|Vega:OTTHUMG00000007497	NADH:ubiquinone oxidoreductase subunit S5	hsa00190(Oxidative phosphorylation)//	GO:0005743(mitochondrial inner membrane)//GO:0005739(mitochondrion)//GO:0005747(mitochondrial respiratory chain complex I)//GO:0005758(mitochondrial intermembrane space)	GO:0008137(NADH dehydrogenase (ubiquinone) activity)	GO:0006120(mitochondrial electron transport, NADH to ubiquinone)//GO:0022904(respiratory electron transport chain)//GO:0044281(small molecule metabolic process)//GO:0044237(cellular metabolic process)//GO:0032981(mitochondrial respiratory chain complex I assembly)
chr1	39549033	39549089	MACS_peak_17791	13.07	56	ENST00000545844	MACF1	13.07	1912.66	0	23499	ABP620|ACF7|MACF|OFC4	MIM:608271|HGNC:HGNC:13664|Ensembl:ENSG00000127603|HPRD:09750|Vega:OTTHUMG00000007754	microtubule-actin crosslinking factor 1		GO:0005886(plasma membrane)//GO:0005874(microtubule)//GO:0015629(actin cytoskeleton)//GO:0005794(Golgi apparatus)//GO:0016021(integral component of membrane)//GO:0097481(neuronal postsynaptic density)//GO:0032587(ruffle membrane)//GO:0005856(cytoskeleton)//GO:0005737(cytoplasm)	GO:0003779(actin binding)//GO:0008092(cytoskeletal protein binding)//GO:0016887(ATPase activity)//GO:0044822(poly(A) RNA binding)//GO:0008017(microtubule binding)//GO:0005515(protein binding)//GO:0005509(calcium ion binding)//GO:0051015(actin filament binding)	GO:0008152(metabolic process)//GO:0045773(positive regulation of axon extension)//GO:0030177(positive regulation of Wnt signaling pathway)//GO:0010632(regulation of epithelial cell migration)//GO:0007050(cell cycle arrest)//GO:0016055(Wnt signaling pathway)//GO:0007163(establishment or maintenance of cell polarity)//GO:0043001(Golgi to plasma membrane protein transport)//GO:0042060(wound healing)…
chr1	39549969	39550110	MACS_peak_17792	13.18	141	NM_012090	MACF1	13.18	478.17	0	23499	ABP620|ACF7|MACF|OFC4	MIM:608271|HGNC:HGNC:13664|Ensembl:ENSG00000127603|HPRD:09750|Vega:OTTHUMG00000007754	microtubule-actin crosslinking factor 1		GO:0005886(plasma membrane)//GO:0005874(microtubule)//GO:0015629(actin cytoskeleton)//GO:0005794(Golgi apparatus)//GO:0016021(integral component of membrane)//GO:0097481(neuronal postsynaptic density)//GO:0032587(ruffle membrane)//GO:0005856(cytoskeleton)//GO:0005737(cytoplasm)	GO:0003779(actin binding)//GO:0008092(cytoskeletal protein binding)//GO:0016887(ATPase activity)//GO:0044822(poly(A) RNA binding)//GO:0008017(microtubule binding)//GO:0005515(protein binding)//GO:0005509(calcium ion binding)//GO:0051015(actin filament binding)	GO:0008152(metabolic process)//GO:0045773(positive regulation of axon extension)//GO:0030177(positive regulation of Wnt signaling pathway)//GO:0010632(regulation of epithelial cell migration)//GO:0007050(cell cycle arrest)//GO:0016055(Wnt signaling pathway)//GO:0007163(establishment or maintenance of cell polarity)//GO:0043001(Golgi to plasma membrane protein transport)//GO:0042060(wound healing)…
chr1	39569343	39569398	MACS_peak_17802	13.19	55	ENST00000602421	MACF1	13.19	358.62	0	23499	ABP620|ACF7|MACF|OFC4	MIM:608271|HGNC:HGNC:13664|Ensembl:ENSG00000127603|HPRD:09750|Vega:OTTHUMG00000007754	microtubule-actin crosslinking factor 1		GO:0005886(plasma membrane)//GO:0005874(microtubule)//GO:0015629(actin cytoskeleton)//GO:0005794(Golgi apparatus)//GO:0016021(integral component of membrane)//GO:0097481(neuronal postsynaptic density)//GO:0032587(ruffle membrane)//GO:0005856(cytoskeleton)//GO:0005737(cytoplasm)	GO:0003779(actin binding)//GO:0008092(cytoskeletal protein binding)//GO:0016887(ATPase activity)//GO:0044822(poly(A) RNA binding)//GO:0008017(microtubule binding)//GO:0005515(protein binding)//GO:0005509(calcium ion binding)//GO:0051015(actin filament binding)	GO:0008152(metabolic process)//GO:0045773(positive regulation of axon extension)//GO:0030177(positive regulation of Wnt signaling pathway)//GO:0010632(regulation of epithelial cell migration)//GO:0007050(cell cycle arrest)//GO:0016055(Wnt signaling pathway)//GO:0007163(establishment or maintenance of cell polarity)//GO:0043001(Golgi to plasma membrane protein transport)//GO:0042060(wound healing)…
chr1	39759129	39759291	MACS_peak_17910	14.02	162	NM_012090	MACF1	14.02	1314.95	0	23499	ABP620|ACF7|MACF|OFC4	MIM:608271|HGNC:HGNC:13664|Ensembl:ENSG00000127603|HPRD:09750|Vega:OTTHUMG00000007754	microtubule-actin crosslinking factor 1		GO:0005886(plasma membrane)//GO:0005874(microtubule)//GO:0015629(actin cytoskeleton)//GO:0005794(Golgi apparatus)//GO:0016021(integral component of membrane)//GO:0097481(neuronal postsynaptic density)//GO:0032587(ruffle membrane)//GO:0005856(cytoskeleton)//GO:0005737(cytoplasm)	GO:0003779(actin binding)//GO:0008092(cytoskeletal protein binding)//GO:0016887(ATPase activity)//GO:0044822(poly(A) RNA binding)//GO:0008017(microtubule binding)//GO:0005515(protein binding)//GO:0005509(calcium ion binding)//GO:0051015(actin filament binding)	GO:0008152(metabolic process)//GO:0045773(positive regulation of axon extension)//GO:0030177(positive regulation of Wnt signaling pathway)//GO:0010632(regulation of epithelial cell migration)//GO:0007050(cell cycle arrest)//GO:0016055(Wnt signaling pathway)//GO:0007163(establishment or maintenance of cell polarity)//GO:0043001(Golgi to plasma membrane protein transport)//GO:0042060(wound healing)…
chr1	39765881	39766034	MACS_peak_17914	13.85	153	NM_012090	MACF1	13.85	2450.6	0	23499	ABP620|ACF7|MACF|OFC4	MIM:608271|HGNC:HGNC:13664|Ensembl:ENSG00000127603|HPRD:09750|Vega:OTTHUMG00000007754	microtubule-actin crosslinking factor 1		GO:0005886(plasma membrane)//GO:0005874(microtubule)//GO:0015629(actin cytoskeleton)//GO:0005794(Golgi apparatus)//GO:0016021(integral component of membrane)//GO:0097481(neuronal postsynaptic density)//GO:0032587(ruffle membrane)//GO:0005856(cytoskeleton)//GO:0005737(cytoplasm)	GO:0003779(actin binding)//GO:0008092(cytoskeletal protein binding)//GO:0016887(ATPase activity)//GO:0044822(poly(A) RNA binding)//GO:0008017(microtubule binding)//GO:0005515(protein binding)//GO:0005509(calcium ion binding)//GO:0051015(actin filament binding)	GO:0008152(metabolic process)//GO:0045773(positive regulation of axon extension)//GO:0030177(positive regulation of Wnt signaling pathway)//GO:0010632(regulation of epithelial cell migration)//GO:0007050(cell cycle arrest)//GO:0016055(Wnt signaling pathway)//GO:0007163(establishment or maintenance of cell polarity)//GO:0043001(Golgi to plasma membrane protein transport)//GO:0042060(wound healing)…
chr1	39785335	39785419	MACS_peak_17925	14.67	84	NM_012090	MACF1	14.67	956.33	0	23499	ABP620|ACF7|MACF|OFC4	MIM:608271|HGNC:HGNC:13664|Ensembl:ENSG00000127603|HPRD:09750|Vega:OTTHUMG00000007754	microtubule-actin crosslinking factor 1		GO:0005886(plasma membrane)//GO:0005874(microtubule)//GO:0015629(actin cytoskeleton)//GO:0005794(Golgi apparatus)//GO:0016021(integral component of membrane)//GO:0097481(neuronal postsynaptic density)//GO:0032587(ruffle membrane)//GO:0005856(cytoskeleton)//GO:0005737(cytoplasm)	GO:0003779(actin binding)//GO:0008092(cytoskeletal protein binding)//GO:0016887(ATPase activity)//GO:0044822(poly(A) RNA binding)//GO:0008017(microtubule binding)//GO:0005515(protein binding)//GO:0005509(calcium ion binding)//GO:0051015(actin filament binding)	GO:0008152(metabolic process)//GO:0045773(positive regulation of axon extension)//GO:0030177(positive regulation of Wnt signaling pathway)//GO:0010632(regulation of epithelial cell migration)//GO:0007050(cell cycle arrest)//GO:0016055(Wnt signaling pathway)//GO:0007163(establishment or maintenance of cell polarity)//GO:0043001(Golgi to plasma membrane protein transport)//GO:0042060(wound healing)…
chr1	39800372	39802313	MACS_peak_17935	19.27	1941	uc031pmd.1	MACF1	19.27	3167.84	0.16	23499	ABP620|ACF7|MACF|OFC4	MIM:608271|HGNC:HGNC:13664|Ensembl:ENSG00000127603|HPRD:09750|Vega:OTTHUMG00000007754	microtubule-actin crosslinking factor 1		GO:0005886(plasma membrane)//GO:0005874(microtubule)//GO:0015629(actin cytoskeleton)//GO:0005794(Golgi apparatus)//GO:0016021(integral component of membrane)//GO:0097481(neuronal postsynaptic density)//GO:0032587(ruffle membrane)//GO:0005856(cytoskeleton)//GO:0005737(cytoplasm)	GO:0003779(actin binding)//GO:0008092(cytoskeletal protein binding)//GO:0016887(ATPase activity)//GO:0044822(poly(A) RNA binding)//GO:0008017(microtubule binding)//GO:0005515(protein binding)//GO:0005509(calcium ion binding)//GO:0051015(actin filament binding)	GO:0008152(metabolic process)//GO:0045773(positive regulation of axon extension)//GO:0030177(positive regulation of Wnt signaling pathway)//GO:0010632(regulation of epithelial cell migration)//GO:0007050(cell cycle arrest)//GO:0016055(Wnt signaling pathway)//GO:0007163(establishment or maintenance of cell polarity)//GO:0043001(Golgi to plasma membrane protein transport)//GO:0042060(wound healing)…
chr1	39802853	39803003	MACS_peak_17936	14.83	150	uc031pmd.1	MACF1	14.83	836.79	0	23499	ABP620|ACF7|MACF|OFC4	MIM:608271|HGNC:HGNC:13664|Ensembl:ENSG00000127603|HPRD:09750|Vega:OTTHUMG00000007754	microtubule-actin crosslinking factor 1		GO:0005886(plasma membrane)//GO:0005874(microtubule)//GO:0015629(actin cytoskeleton)//GO:0005794(Golgi apparatus)//GO:0016021(integral component of membrane)//GO:0097481(neuronal postsynaptic density)//GO:0032587(ruffle membrane)//GO:0005856(cytoskeleton)//GO:0005737(cytoplasm)	GO:0003779(actin binding)//GO:0008092(cytoskeletal protein binding)//GO:0016887(ATPase activity)//GO:0044822(poly(A) RNA binding)//GO:0008017(microtubule binding)//GO:0005515(protein binding)//GO:0005509(calcium ion binding)//GO:0051015(actin filament binding)	GO:0008152(metabolic process)//GO:0045773(positive regulation of axon extension)//GO:0030177(positive regulation of Wnt signaling pathway)//GO:0010632(regulation of epithelial cell migration)//GO:0007050(cell cycle arrest)//GO:0016055(Wnt signaling pathway)//GO:0007163(establishment or maintenance of cell polarity)//GO:0043001(Golgi to plasma membrane protein transport)//GO:0042060(wound healing)…
chr1	39806173	39806186	MACS_peak_17938	14.83	13	uc031pmd.1	MACF1	14.83	418.39	0	23499	ABP620|ACF7|MACF|OFC4	MIM:608271|HGNC:HGNC:13664|Ensembl:ENSG00000127603|HPRD:09750|Vega:OTTHUMG00000007754	microtubule-actin crosslinking factor 1		GO:0005886(plasma membrane)//GO:0005874(microtubule)//GO:0015629(actin cytoskeleton)//GO:0005794(Golgi apparatus)//GO:0016021(integral component of membrane)//GO:0097481(neuronal postsynaptic density)//GO:0032587(ruffle membrane)//GO:0005856(cytoskeleton)//GO:0005737(cytoplasm)	GO:0003779(actin binding)//GO:0008092(cytoskeletal protein binding)//GO:0016887(ATPase activity)//GO:0044822(poly(A) RNA binding)//GO:0008017(microtubule binding)//GO:0005515(protein binding)//GO:0005509(calcium ion binding)//GO:0051015(actin filament binding)	GO:0008152(metabolic process)//GO:0045773(positive regulation of axon extension)//GO:0030177(positive regulation of Wnt signaling pathway)//GO:0010632(regulation of epithelial cell migration)//GO:0007050(cell cycle arrest)//GO:0016055(Wnt signaling pathway)//GO:0007163(establishment or maintenance of cell polarity)//GO:0043001(Golgi to plasma membrane protein transport)//GO:0042060(wound healing)…
chr1	39816456	39816690	MACS_peak_17944	18.04	234	NM_012090	MACF1	18.04	3526.47	0.12	23499	ABP620|ACF7|MACF|OFC4	MIM:608271|HGNC:HGNC:13664|Ensembl:ENSG00000127603|HPRD:09750|Vega:OTTHUMG00000007754	microtubule-actin crosslinking factor 1		GO:0005886(plasma membrane)//GO:0005874(microtubule)//GO:0015629(actin cytoskeleton)//GO:0005794(Golgi apparatus)//GO:0016021(integral component of membrane)//GO:0097481(neuronal postsynaptic density)//GO:0032587(ruffle membrane)//GO:0005856(cytoskeleton)//GO:0005737(cytoplasm)	GO:0003779(actin binding)//GO:0008092(cytoskeletal protein binding)//GO:0016887(ATPase activity)//GO:0044822(poly(A) RNA binding)//GO:0008017(microtubule binding)//GO:0005515(protein binding)//GO:0005509(calcium ion binding)//GO:0051015(actin filament binding)	GO:0008152(metabolic process)//GO:0045773(positive regulation of axon extension)//GO:0030177(positive regulation of Wnt signaling pathway)//GO:0010632(regulation of epithelial cell migration)//GO:0007050(cell cycle arrest)//GO:0016055(Wnt signaling pathway)//GO:0007163(establishment or maintenance of cell polarity)//GO:0043001(Golgi to plasma membrane protein transport)//GO:0042060(wound healing)…
chr1	39827031	39827349	MACS_peak_17948	22.98	318	NM_012090	MACF1	22.98	6335.69	0.29	23499	ABP620|ACF7|MACF|OFC4	MIM:608271|HGNC:HGNC:13664|Ensembl:ENSG00000127603|HPRD:09750|Vega:OTTHUMG00000007754	microtubule-actin crosslinking factor 1		GO:0005886(plasma membrane)//GO:0005874(microtubule)//GO:0015629(actin cytoskeleton)//GO:0005794(Golgi apparatus)//GO:0016021(integral component of membrane)//GO:0097481(neuronal postsynaptic density)//GO:0032587(ruffle membrane)//GO:0005856(cytoskeleton)//GO:0005737(cytoplasm)	GO:0003779(actin binding)//GO:0008092(cytoskeletal protein binding)//GO:0016887(ATPase activity)//GO:0044822(poly(A) RNA binding)//GO:0008017(microtubule binding)//GO:0005515(protein binding)//GO:0005509(calcium ion binding)//GO:0051015(actin filament binding)	GO:0008152(metabolic process)//GO:0045773(positive regulation of axon extension)//GO:0030177(positive regulation of Wnt signaling pathway)//GO:0010632(regulation of epithelial cell migration)//GO:0007050(cell cycle arrest)//GO:0016055(Wnt signaling pathway)//GO:0007163(establishment or maintenance of cell polarity)//GO:0043001(Golgi to plasma membrane protein transport)//GO:0042060(wound healing)…
chr1	39833819	39833986	MACS_peak_17950	13.88	167	NM_012090	MACF1	13.88	3167.84	0	23499	ABP620|ACF7|MACF|OFC4	MIM:608271|HGNC:HGNC:13664|Ensembl:ENSG00000127603|HPRD:09750|Vega:OTTHUMG00000007754	microtubule-actin crosslinking factor 1		GO:0005886(plasma membrane)//GO:0005874(microtubule)//GO:0015629(actin cytoskeleton)//GO:0005794(Golgi apparatus)//GO:0016021(integral component of membrane)//GO:0097481(neuronal postsynaptic density)//GO:0032587(ruffle membrane)//GO:0005856(cytoskeleton)//GO:0005737(cytoplasm)	GO:0003779(actin binding)//GO:0008092(cytoskeletal protein binding)//GO:0016887(ATPase activity)//GO:0044822(poly(A) RNA binding)//GO:0008017(microtubule binding)//GO:0005515(protein binding)//GO:0005509(calcium ion binding)//GO:0051015(actin filament binding)	GO:0008152(metabolic process)//GO:0045773(positive regulation of axon extension)//GO:0030177(positive regulation of Wnt signaling pathway)//GO:0010632(regulation of epithelial cell migration)//GO:0007050(cell cycle arrest)//GO:0016055(Wnt signaling pathway)//GO:0007163(establishment or maintenance of cell polarity)//GO:0043001(Golgi to plasma membrane protein transport)//GO:0042060(wound healing)…
chr1	39835701	39835858	MACS_peak_17951	13.08	157	NM_012090	MACF1	13.08	358.62	0	23499	ABP620|ACF7|MACF|OFC4	MIM:608271|HGNC:HGNC:13664|Ensembl:ENSG00000127603|HPRD:09750|Vega:OTTHUMG00000007754	microtubule-actin crosslinking factor 1		GO:0005886(plasma membrane)//GO:0005874(microtubule)//GO:0015629(actin cytoskeleton)//GO:0005794(Golgi apparatus)//GO:0016021(integral component of membrane)//GO:0097481(neuronal postsynaptic density)//GO:0032587(ruffle membrane)//GO:0005856(cytoskeleton)//GO:0005737(cytoplasm)	GO:0003779(actin binding)//GO:0008092(cytoskeletal protein binding)//GO:0016887(ATPase activity)//GO:0044822(poly(A) RNA binding)//GO:0008017(microtubule binding)//GO:0005515(protein binding)//GO:0005509(calcium ion binding)//GO:0051015(actin filament binding)	GO:0008152(metabolic process)//GO:0045773(positive regulation of axon extension)//GO:0030177(positive regulation of Wnt signaling pathway)//GO:0010632(regulation of epithelial cell migration)//GO:0007050(cell cycle arrest)//GO:0016055(Wnt signaling pathway)//GO:0007163(establishment or maintenance of cell polarity)//GO:0043001(Golgi to plasma membrane protein transport)//GO:0042060(wound healing)…
chr1	39913363	39913570	MACS_peak_17989	20.28	207	NM_012090	MACF1	20.28	3526.47	0.19	23499	ABP620|ACF7|MACF|OFC4	MIM:608271|HGNC:HGNC:13664|Ensembl:ENSG00000127603|HPRD:09750|Vega:OTTHUMG00000007754	microtubule-actin crosslinking factor 1		GO:0005886(plasma membrane)//GO:0005874(microtubule)//GO:0015629(actin cytoskeleton)//GO:0005794(Golgi apparatus)//GO:0016021(integral component of membrane)//GO:0097481(neuronal postsynaptic density)//GO:0032587(ruffle membrane)//GO:0005856(cytoskeleton)//GO:0005737(cytoplasm)	GO:0003779(actin binding)//GO:0008092(cytoskeletal protein binding)//GO:0016887(ATPase activity)//GO:0044822(poly(A) RNA binding)//GO:0008017(microtubule binding)//GO:0005515(protein binding)//GO:0005509(calcium ion binding)//GO:0051015(actin filament binding)	GO:0008152(metabolic process)//GO:0045773(positive regulation of axon extension)//GO:0030177(positive regulation of Wnt signaling pathway)//GO:0010632(regulation of epithelial cell migration)//GO:0007050(cell cycle arrest)//GO:0016055(Wnt signaling pathway)//GO:0007163(establishment or maintenance of cell polarity)//GO:0043001(Golgi to plasma membrane protein transport)//GO:0042060(wound healing)…
chr1	39916723	39916883	MACS_peak_17991	14.09	160	NM_012090	MACF1	14.09	777.02	0	23499	ABP620|ACF7|MACF|OFC4	MIM:608271|HGNC:HGNC:13664|Ensembl:ENSG00000127603|HPRD:09750|Vega:OTTHUMG00000007754	microtubule-actin crosslinking factor 1		GO:0005886(plasma membrane)//GO:0005874(microtubule)//GO:0015629(actin cytoskeleton)//GO:0005794(Golgi apparatus)//GO:0016021(integral component of membrane)//GO:0097481(neuronal postsynaptic density)//GO:0032587(ruffle membrane)//GO:0005856(cytoskeleton)//GO:0005737(cytoplasm)	GO:0003779(actin binding)//GO:0008092(cytoskeletal protein binding)//GO:0016887(ATPase activity)//GO:0044822(poly(A) RNA binding)//GO:0008017(microtubule binding)//GO:0005515(protein binding)//GO:0005509(calcium ion binding)//GO:0051015(actin filament binding)	GO:0008152(metabolic process)//GO:0045773(positive regulation of axon extension)//GO:0030177(positive regulation of Wnt signaling pathway)//GO:0010632(regulation of epithelial cell migration)//GO:0007050(cell cycle arrest)//GO:0016055(Wnt signaling pathway)//GO:0007163(establishment or maintenance of cell polarity)//GO:0043001(Golgi to plasma membrane protein transport)//GO:0042060(wound healing)…
chr1	39952233	39952625	MACS_peak_18017	14.83	392	NM_012090	MACF1	14.83	537.94	0	23499	ABP620|ACF7|MACF|OFC4	MIM:608271|HGNC:HGNC:13664|Ensembl:ENSG00000127603|HPRD:09750|Vega:OTTHUMG00000007754	microtubule-actin crosslinking factor 1		GO:0005886(plasma membrane)//GO:0005874(microtubule)//GO:0015629(actin cytoskeleton)//GO:0005794(Golgi apparatus)//GO:0016021(integral component of membrane)//GO:0097481(neuronal postsynaptic density)//GO:0032587(ruffle membrane)//GO:0005856(cytoskeleton)//GO:0005737(cytoplasm)	GO:0003779(actin binding)//GO:0008092(cytoskeletal protein binding)//GO:0016887(ATPase activity)//GO:0044822(poly(A) RNA binding)//GO:0008017(microtubule binding)//GO:0005515(protein binding)//GO:0005509(calcium ion binding)//GO:0051015(actin filament binding)	GO:0008152(metabolic process)//GO:0045773(positive regulation of axon extension)//GO:0030177(positive regulation of Wnt signaling pathway)//GO:0010632(regulation of epithelial cell migration)//GO:0007050(cell cycle arrest)//GO:0016055(Wnt signaling pathway)//GO:0007163(establishment or maintenance of cell polarity)//GO:0043001(Golgi to plasma membrane protein transport)//GO:0042060(wound healing)…
chr1	39976948	39977035	MACS_peak_18030	14.83	87	NM_181809	BMP8A	14.83	836.79	0	353500	-	HGNC:HGNC:21650|HPRD:16555	bone morphogenetic protein 8a	hsa04350(TGF-beta signaling pathway)//hsa04390(Hippo signaling pathway)	GO:0005615(extracellular space)	GO:0070700(BMP receptor binding)//GO:0008083(growth factor activity)//GO:0005160(transforming growth factor beta receptor binding)//GO:0005125(cytokine activity)	GO:0030509(BMP signaling pathway)//GO:0051216(cartilage development)//GO:0010862(positive regulation of pathway-restricted SMAD protein phosphorylation)//GO:0060395(SMAD protein signal transduction)//GO:2000505(regulation of energy homeostasis)//GO:0001503(ossification)//GO:0048468(cell development)//GO:0043408(regulation of MAPK cascade)//GO:0040007(growth)//GO:0046676(negative regulation of ins…
chr1	39994421	39994838	MACS_peak_18041	14.65	417	NM_181809	BMP8A	14.65	298.85	0	353500	-	HGNC:HGNC:21650|HPRD:16555	bone morphogenetic protein 8a	hsa04350(TGF-beta signaling pathway)//hsa04390(Hippo signaling pathway)	GO:0005615(extracellular space)	GO:0070700(BMP receptor binding)//GO:0008083(growth factor activity)//GO:0005160(transforming growth factor beta receptor binding)//GO:0005125(cytokine activity)	GO:0030509(BMP signaling pathway)//GO:0051216(cartilage development)//GO:0010862(positive regulation of pathway-restricted SMAD protein phosphorylation)//GO:0060395(SMAD protein signal transduction)//GO:2000505(regulation of energy homeostasis)//GO:0001503(ossification)//GO:0048468(cell development)//GO:0043408(regulation of MAPK cascade)//GO:0040007(growth)//GO:0046676(negative regulation of ins…
chr1	39994946	39995477	MACS_peak_18042	13.62	531	NM_181809	BMP8A	13.62	1195.41	0	353500	-	HGNC:HGNC:21650|HPRD:16555	bone morphogenetic protein 8a	hsa04350(TGF-beta signaling pathway)//hsa04390(Hippo signaling pathway)	GO:0005615(extracellular space)	GO:0070700(BMP receptor binding)//GO:0008083(growth factor activity)//GO:0005160(transforming growth factor beta receptor binding)//GO:0005125(cytokine activity)	GO:0030509(BMP signaling pathway)//GO:0051216(cartilage development)//GO:0010862(positive regulation of pathway-restricted SMAD protein phosphorylation)//GO:0060395(SMAD protein signal transduction)//GO:2000505(regulation of energy homeostasis)//GO:0001503(ossification)//GO:0048468(cell development)//GO:0043408(regulation of MAPK cascade)//GO:0040007(growth)//GO:0046676(negative regulation of ins…
chr1	40089102	40089415	MACS_peak_18084	13.11	313	NM_014571	HEYL	13.11	298.85	0	26508	HESR3|HEY3|HRT3|bHLHb33	MIM:609034|HGNC:HGNC:4882|HPRD:16419	hes related family bHLH transcription factor with YRPW motif-like		GO:0005654(nucleoplasm)//GO:0005634(nucleus)//GO:0005737(cytoplasm)	GO:0046982(protein heterodimerization activity)//GO:0003700(transcription factor activity, sequence-specific DNA binding)//GO:0000979(RNA polymerase II core promoter sequence-specific DNA binding)//GO:0001106(RNA polymerase II transcription corepressor activity)//GO:0000983(transcription factor activity, RNA polymerase II core promoter sequence-specific)//GO:0042803(protein homodimerization activ…	GO:0060766(negative regulation of androgen receptor signaling pathway)//GO:0045666(positive regulation of neuron differentiation)//GO:0003184(pulmonary valve morphogenesis)//GO:0003151(outflow tract morphogenesis)//GO:0072014(proximal tubule development)//GO:0071773(cellular response to BMP stimulus)//GO:0003203(endocardial cushion morphogenesis)//GO:0003198(epithelial to mesenchymal transition i…
chr1	40089898	40090186	MACS_peak_18085	14.83	288	NM_014571	HEYL	14.83	358.62	0	26508	HESR3|HEY3|HRT3|bHLHb33	MIM:609034|HGNC:HGNC:4882|HPRD:16419	hes related family bHLH transcription factor with YRPW motif-like		GO:0005654(nucleoplasm)//GO:0005634(nucleus)//GO:0005737(cytoplasm)	GO:0046982(protein heterodimerization activity)//GO:0003700(transcription factor activity, sequence-specific DNA binding)//GO:0000979(RNA polymerase II core promoter sequence-specific DNA binding)//GO:0001106(RNA polymerase II transcription corepressor activity)//GO:0000983(transcription factor activity, RNA polymerase II core promoter sequence-specific)//GO:0042803(protein homodimerization activ…	GO:0060766(negative regulation of androgen receptor signaling pathway)//GO:0045666(positive regulation of neuron differentiation)//GO:0003184(pulmonary valve morphogenesis)//GO:0003151(outflow tract morphogenesis)//GO:0072014(proximal tubule development)//GO:0071773(cellular response to BMP stimulus)//GO:0003203(endocardial cushion morphogenesis)//GO:0003198(epithelial to mesenchymal transition i…
chr1	40091821	40092065	MACS_peak_18086	14.83	244	NM_014571	HEYL	14.83	836.79	0	26508	HESR3|HEY3|HRT3|bHLHb33	MIM:609034|HGNC:HGNC:4882|HPRD:16419	hes related family bHLH transcription factor with YRPW motif-like		GO:0005654(nucleoplasm)//GO:0005634(nucleus)//GO:0005737(cytoplasm)	GO:0046982(protein heterodimerization activity)//GO:0003700(transcription factor activity, sequence-specific DNA binding)//GO:0000979(RNA polymerase II core promoter sequence-specific DNA binding)//GO:0001106(RNA polymerase II transcription corepressor activity)//GO:0000983(transcription factor activity, RNA polymerase II core promoter sequence-specific)//GO:0042803(protein homodimerization activ…	GO:0060766(negative regulation of androgen receptor signaling pathway)//GO:0045666(positive regulation of neuron differentiation)//GO:0003184(pulmonary valve morphogenesis)//GO:0003151(outflow tract morphogenesis)//GO:0072014(proximal tubule development)//GO:0071773(cellular response to BMP stimulus)//GO:0003203(endocardial cushion morphogenesis)//GO:0003198(epithelial to mesenchymal transition i…
chr1	40097167	40097251	MACS_peak_18090	13.35	84	NM_014571	HEYL	13.35	896.56	0	26508	HESR3|HEY3|HRT3|bHLHb33	MIM:609034|HGNC:HGNC:4882|HPRD:16419	hes related family bHLH transcription factor with YRPW motif-like		GO:0005654(nucleoplasm)//GO:0005634(nucleus)//GO:0005737(cytoplasm)	GO:0046982(protein heterodimerization activity)//GO:0003700(transcription factor activity, sequence-specific DNA binding)//GO:0000979(RNA polymerase II core promoter sequence-specific DNA binding)//GO:0001106(RNA polymerase II transcription corepressor activity)//GO:0000983(transcription factor activity, RNA polymerase II core promoter sequence-specific)//GO:0042803(protein homodimerization activ…	GO:0060766(negative regulation of androgen receptor signaling pathway)//GO:0045666(positive regulation of neuron differentiation)//GO:0003184(pulmonary valve morphogenesis)//GO:0003151(outflow tract morphogenesis)//GO:0072014(proximal tubule development)//GO:0071773(cellular response to BMP stimulus)//GO:0003203(endocardial cushion morphogenesis)//GO:0003198(epithelial to mesenchymal transition i…
chr1	40098583	40098672	MACS_peak_18091	14.83	89	ENST00000535435	HEYL	14.83	418.39	0	26508	HESR3|HEY3|HRT3|bHLHb33	MIM:609034|HGNC:HGNC:4882|HPRD:16419	hes related family bHLH transcription factor with YRPW motif-like		GO:0005654(nucleoplasm)//GO:0005634(nucleus)//GO:0005737(cytoplasm)	GO:0046982(protein heterodimerization activity)//GO:0003700(transcription factor activity, sequence-specific DNA binding)//GO:0000979(RNA polymerase II core promoter sequence-specific DNA binding)//GO:0001106(RNA polymerase II transcription corepressor activity)//GO:0000983(transcription factor activity, RNA polymerase II core promoter sequence-specific)//GO:0042803(protein homodimerization activ…	GO:0060766(negative regulation of androgen receptor signaling pathway)//GO:0045666(positive regulation of neuron differentiation)//GO:0003184(pulmonary valve morphogenesis)//GO:0003151(outflow tract morphogenesis)//GO:0072014(proximal tubule development)//GO:0071773(cellular response to BMP stimulus)//GO:0003203(endocardial cushion morphogenesis)//GO:0003198(epithelial to mesenchymal transition i…
chr1	40105217	40105348	MACS_peak_18097	14.83	131	NM_014571	HEYL	14.83	358.62	0	26508	HESR3|HEY3|HRT3|bHLHb33	MIM:609034|HGNC:HGNC:4882|HPRD:16419	hes related family bHLH transcription factor with YRPW motif-like		GO:0005654(nucleoplasm)//GO:0005634(nucleus)//GO:0005737(cytoplasm)	GO:0046982(protein heterodimerization activity)//GO:0003700(transcription factor activity, sequence-specific DNA binding)//GO:0000979(RNA polymerase II core promoter sequence-specific DNA binding)//GO:0001106(RNA polymerase II transcription corepressor activity)//GO:0000983(transcription factor activity, RNA polymerase II core promoter sequence-specific)//GO:0042803(protein homodimerization activ…	GO:0060766(negative regulation of androgen receptor signaling pathway)//GO:0045666(positive regulation of neuron differentiation)//GO:0003184(pulmonary valve morphogenesis)//GO:0003151(outflow tract morphogenesis)//GO:0072014(proximal tubule development)//GO:0071773(cellular response to BMP stimulus)//GO:0003203(endocardial cushion morphogenesis)//GO:0003198(epithelial to mesenchymal transition i…
chr1	40144875	40145260	MACS_peak_18112	14.83	385	NM_016257	HPCAL4	14.83	478.17	0	51440	HLP4	HGNC:HGNC:18212|Ensembl:ENSG00000116983|HPRD:17113|Vega:OTTHUMG00000009246	hippocalcin like 4		GO:0005622(intracellular)	GO:0019904(protein domain specific binding)//GO:0005515(protein binding)//GO:0008022(protein C-terminus binding)//GO:0005509(calcium ion binding)//GO:0005246(calcium channel regulator activity)	GO:0007417(central nervous system development)//GO:0007165(signal transduction)
chr1	40148164	40148405	MACS_peak_18114	13.03	241	NM_016257	HPCAL4	13.03	657.48	0	51440	HLP4	HGNC:HGNC:18212|Ensembl:ENSG00000116983|HPRD:17113|Vega:OTTHUMG00000009246	hippocalcin like 4		GO:0005622(intracellular)	GO:0019904(protein domain specific binding)//GO:0005515(protein binding)//GO:0008022(protein C-terminus binding)//GO:0005509(calcium ion binding)//GO:0005246(calcium channel regulator activity)	GO:0007417(central nervous system development)//GO:0007165(signal transduction)
chr1	40201139	40201297	MACS_peak_18141	13.34	158	ENST00000470018	PPIE	13.34	358.62	0	10450	CYP-33|CYP33	MIM:602435|HGNC:HGNC:9258|Ensembl:ENSG00000084072|HPRD:03893|Vega:OTTHUMG00000009248	peptidylprolyl isomerase E	hsa03040(Spliceosome)	GO:0071013(catalytic step 2 spliceosome)//GO:0005654(nucleoplasm)//GO:0005634(nucleus)	GO:0003676(nucleic acid binding)//GO:0003723(RNA binding)//GO:0000166(nucleotide binding)//GO:0016018(cyclosporin A binding)//GO:0044822(poly(A) RNA binding)//GO:0003755(peptidyl-prolyl cis-trans isomerase activity)//GO:0005515(protein binding)	GO:0006283(transcription-coupled nucleotide-excision repair)//GO:0000413(protein peptidyl-prolyl isomerization)//GO:0000398(mRNA splicing, via spliceosome)//GO:0006457(protein folding)//GO:0006289(nucleotide-excision repair)//GO:0045070(positive regulation of viral genome replication)//GO:0006281(DNA repair)//GO:0006355(regulation of transcription, DNA-templated)
chr1	40205760	40205935	MACS_peak_18144	14.58	175	ENST00000497370	PPIE	14.58	478.17	0	10450	CYP-33|CYP33	MIM:602435|HGNC:HGNC:9258|Ensembl:ENSG00000084072|HPRD:03893|Vega:OTTHUMG00000009248	peptidylprolyl isomerase E	hsa03040(Spliceosome)	GO:0071013(catalytic step 2 spliceosome)//GO:0005654(nucleoplasm)//GO:0005634(nucleus)	GO:0003676(nucleic acid binding)//GO:0003723(RNA binding)//GO:0000166(nucleotide binding)//GO:0016018(cyclosporin A binding)//GO:0044822(poly(A) RNA binding)//GO:0003755(peptidyl-prolyl cis-trans isomerase activity)//GO:0005515(protein binding)	GO:0006283(transcription-coupled nucleotide-excision repair)//GO:0000413(protein peptidyl-prolyl isomerization)//GO:0000398(mRNA splicing, via spliceosome)//GO:0006457(protein folding)//GO:0006289(nucleotide-excision repair)//GO:0045070(positive regulation of viral genome replication)//GO:0006281(DNA repair)//GO:0006355(regulation of transcription, DNA-templated)
chr1	40208614	40208952	MACS_peak_18147	14.83	338	uc001cdx.2	PPIE	14.83	358.62	0	10450	CYP-33|CYP33	MIM:602435|HGNC:HGNC:9258|Ensembl:ENSG00000084072|HPRD:03893|Vega:OTTHUMG00000009248	peptidylprolyl isomerase E	hsa03040(Spliceosome)	GO:0071013(catalytic step 2 spliceosome)//GO:0005654(nucleoplasm)//GO:0005634(nucleus)	GO:0003676(nucleic acid binding)//GO:0003723(RNA binding)//GO:0000166(nucleotide binding)//GO:0016018(cyclosporin A binding)//GO:0044822(poly(A) RNA binding)//GO:0003755(peptidyl-prolyl cis-trans isomerase activity)//GO:0005515(protein binding)	GO:0006283(transcription-coupled nucleotide-excision repair)//GO:0000413(protein peptidyl-prolyl isomerization)//GO:0000398(mRNA splicing, via spliceosome)//GO:0006457(protein folding)//GO:0006289(nucleotide-excision repair)//GO:0045070(positive regulation of viral genome replication)//GO:0006281(DNA repair)//GO:0006355(regulation of transcription, DNA-templated)
chr1	40209495	40209596	MACS_peak_18148	14.83	101	NM_006112	PPIE	14.83	956.33	0	10450	CYP-33|CYP33	MIM:602435|HGNC:HGNC:9258|Ensembl:ENSG00000084072|HPRD:03893|Vega:OTTHUMG00000009248	peptidylprolyl isomerase E	hsa03040(Spliceosome)	GO:0071013(catalytic step 2 spliceosome)//GO:0005654(nucleoplasm)//GO:0005634(nucleus)	GO:0003676(nucleic acid binding)//GO:0003723(RNA binding)//GO:0000166(nucleotide binding)//GO:0016018(cyclosporin A binding)//GO:0044822(poly(A) RNA binding)//GO:0003755(peptidyl-prolyl cis-trans isomerase activity)//GO:0005515(protein binding)	GO:0006283(transcription-coupled nucleotide-excision repair)//GO:0000413(protein peptidyl-prolyl isomerization)//GO:0000398(mRNA splicing, via spliceosome)//GO:0006457(protein folding)//GO:0006289(nucleotide-excision repair)//GO:0045070(positive regulation of viral genome replication)//GO:0006281(DNA repair)//GO:0006355(regulation of transcription, DNA-templated)
chr1	40218581	40218651	MACS_peak_18154	13.02	70	NM_006112	PPIE	13.02	418.39	0	10450	CYP-33|CYP33	MIM:602435|HGNC:HGNC:9258|Ensembl:ENSG00000084072|HPRD:03893|Vega:OTTHUMG00000009248	peptidylprolyl isomerase E	hsa03040(Spliceosome)	GO:0071013(catalytic step 2 spliceosome)//GO:0005654(nucleoplasm)//GO:0005634(nucleus)	GO:0003676(nucleic acid binding)//GO:0003723(RNA binding)//GO:0000166(nucleotide binding)//GO:0016018(cyclosporin A binding)//GO:0044822(poly(A) RNA binding)//GO:0003755(peptidyl-prolyl cis-trans isomerase activity)//GO:0005515(protein binding)	GO:0006283(transcription-coupled nucleotide-excision repair)//GO:0000413(protein peptidyl-prolyl isomerization)//GO:0000398(mRNA splicing, via spliceosome)//GO:0006457(protein folding)//GO:0006289(nucleotide-excision repair)//GO:0045070(positive regulation of viral genome replication)//GO:0006281(DNA repair)//GO:0006355(regulation of transcription, DNA-templated)
chr1	40218958	40219271	MACS_peak_18155	14.83	313	NM_006112	PPIE	14.83	358.62	0	10450	CYP-33|CYP33	MIM:602435|HGNC:HGNC:9258|Ensembl:ENSG00000084072|HPRD:03893|Vega:OTTHUMG00000009248	peptidylprolyl isomerase E	hsa03040(Spliceosome)	GO:0071013(catalytic step 2 spliceosome)//GO:0005654(nucleoplasm)//GO:0005634(nucleus)	GO:0003676(nucleic acid binding)//GO:0003723(RNA binding)//GO:0000166(nucleotide binding)//GO:0016018(cyclosporin A binding)//GO:0044822(poly(A) RNA binding)//GO:0003755(peptidyl-prolyl cis-trans isomerase activity)//GO:0005515(protein binding)	GO:0006283(transcription-coupled nucleotide-excision repair)//GO:0000413(protein peptidyl-prolyl isomerization)//GO:0000398(mRNA splicing, via spliceosome)//GO:0006457(protein folding)//GO:0006289(nucleotide-excision repair)//GO:0045070(positive regulation of viral genome replication)//GO:0006281(DNA repair)//GO:0006355(regulation of transcription, DNA-templated)
chr1	40219340	40219738	MACS_peak_18156	14.83	398	NM_006112	PPIE	14.83	1135.64	0	10450	CYP-33|CYP33	MIM:602435|HGNC:HGNC:9258|Ensembl:ENSG00000084072|HPRD:03893|Vega:OTTHUMG00000009248	peptidylprolyl isomerase E	hsa03040(Spliceosome)	GO:0071013(catalytic step 2 spliceosome)//GO:0005654(nucleoplasm)//GO:0005634(nucleus)	GO:0003676(nucleic acid binding)//GO:0003723(RNA binding)//GO:0000166(nucleotide binding)//GO:0016018(cyclosporin A binding)//GO:0044822(poly(A) RNA binding)//GO:0003755(peptidyl-prolyl cis-trans isomerase activity)//GO:0005515(protein binding)	GO:0006283(transcription-coupled nucleotide-excision repair)//GO:0000413(protein peptidyl-prolyl isomerization)//GO:0000398(mRNA splicing, via spliceosome)//GO:0006457(protein folding)//GO:0006289(nucleotide-excision repair)//GO:0045070(positive regulation of viral genome replication)//GO:0006281(DNA repair)//GO:0006355(regulation of transcription, DNA-templated)
chr1	40228763	40228874	MACS_peak_18161	14.25	111	NM_001720	BMP8B	14.25	1195.41	0	656	BMP8|OP2	MIM:602284|HGNC:HGNC:1075|HPRD:03792	bone morphogenetic protein 8b	hsa04350(TGF-beta signaling pathway)//hsa04390(Hippo signaling pathway)	GO:0005615(extracellular space)	GO:0070700(BMP receptor binding)//GO:0008083(growth factor activity)//GO:0005160(transforming growth factor beta receptor binding)//GO:0005125(cytokine activity)	GO:0030509(BMP signaling pathway)//GO:0051216(cartilage development)//GO:0010862(positive regulation of pathway-restricted SMAD protein phosphorylation)//GO:0001501(skeletal system development)//GO:0060395(SMAD protein signal transduction)//GO:0001503(ossification)//GO:0048468(cell development)//GO:0043408(regulation of MAPK cascade)//GO:0040007(growth)//GO:0042981(regulation of apoptotic process)
chr1	40235194	40235393	MACS_peak_18165	14.18	199	ENST00000327582	OXCT2	14.18	657.48	0	64064	FKSG25|SCOTT	MIM:610289|HGNC:HGNC:18606|Ensembl:ENSG00000198754|HPRD:15093|Vega:OTTHUMG00000009249	3-oxoacid CoA-transferase 2	hsa00072(Synthesis and degradation of ketone bodies)//hsa00280(Valine, leucine and isoleucine degradation)//hsa00650(Butanoate metabolism)	GO:0005739(mitochondrion)//GO:0031514(motile cilium)	GO:0008260(3-oxoacid CoA-transferase activity)	GO:0046952(ketone body catabolic process)
chr1	40236198	40236775	MACS_peak_18166	13.27	577	NM_022120	OXCT2	13.27	777.02	0	64064	FKSG25|SCOTT	MIM:610289|HGNC:HGNC:18606|Ensembl:ENSG00000198754|HPRD:15093|Vega:OTTHUMG00000009249	3-oxoacid CoA-transferase 2	hsa00072(Synthesis and degradation of ketone bodies)//hsa00280(Valine, leucine and isoleucine degradation)//hsa00650(Butanoate metabolism)	GO:0005739(mitochondrion)//GO:0031514(motile cilium)	GO:0008260(3-oxoacid CoA-transferase activity)	GO:0046952(ketone body catabolic process)
chr1	40240520	40240607	MACS_peak_18169	14.83	87	NM_001720	BMP8B	14.83	717.25	0	656	BMP8|OP2	MIM:602284|HGNC:HGNC:1075|HPRD:03792	bone morphogenetic protein 8b	hsa04350(TGF-beta signaling pathway)//hsa04390(Hippo signaling pathway)	GO:0005615(extracellular space)	GO:0070700(BMP receptor binding)//GO:0008083(growth factor activity)//GO:0005160(transforming growth factor beta receptor binding)//GO:0005125(cytokine activity)	GO:0030509(BMP signaling pathway)//GO:0051216(cartilage development)//GO:0010862(positive regulation of pathway-restricted SMAD protein phosphorylation)//GO:0001501(skeletal system development)//GO:0060395(SMAD protein signal transduction)//GO:0001503(ossification)//GO:0048468(cell development)//GO:0043408(regulation of MAPK cascade)//GO:0040007(growth)//GO:0042981(regulation of apoptotic process)
chr1	40313657	40313745	MACS_peak_18201	14.83	88	NM_017646	TRIT1	14.83	358.62	0	54802	GRO1|IPPT|IPT|IPTase|MOD5|hGRO1	HGNC:HGNC:20286|Ensembl:ENSG00000043514|HPRD:18226|Vega:OTTHUMG00000009245	tRNA isopentenyltransferase 1		GO:0005739(mitochondrion)//GO:0005575(cellular_component)//GO:0005759(mitochondrial matrix)	GO:0005524(ATP binding)//GO:0052381(tRNA dimethylallyltransferase activity)//GO:0004161(dimethylallyltranstransferase activity)//GO:0046872(metal ion binding)//GO:0016740(transferase activity)	GO:0006400(tRNA modification)//GO:0070900(mitochondrial tRNA modification)//GO:0010467(gene expression)//GO:0008152(metabolic process)//GO:0009058(biosynthetic process)//GO:0008033(tRNA processing)
chr1	40315874	40315933	MACS_peak_18204	14.83	59	NM_017646	TRIT1	14.83	657.48	0	54802	GRO1|IPPT|IPT|IPTase|MOD5|hGRO1	HGNC:HGNC:20286|Ensembl:ENSG00000043514|HPRD:18226|Vega:OTTHUMG00000009245	tRNA isopentenyltransferase 1		GO:0005739(mitochondrion)//GO:0005575(cellular_component)//GO:0005759(mitochondrial matrix)	GO:0005524(ATP binding)//GO:0052381(tRNA dimethylallyltransferase activity)//GO:0004161(dimethylallyltranstransferase activity)//GO:0046872(metal ion binding)//GO:0016740(transferase activity)	GO:0006400(tRNA modification)//GO:0070900(mitochondrial tRNA modification)//GO:0010467(gene expression)//GO:0008152(metabolic process)//GO:0009058(biosynthetic process)//GO:0008033(tRNA processing)
chr1	40505911	40506013	MACS_peak_18308	14.83	102	ENST00000372802	CAP1	14.83	836.79	0	10487	CAP|CAP1-PEN	HGNC:HGNC:20040|Ensembl:ENSG00000131236|HPRD:09869|Vega:OTTHUMG00000004493	CAP, adenylate cyclase-associated protein 1 (yeast)		GO:0030864(cortical actin cytoskeleton)//GO:0005886(plasma membrane)//GO:0070062(extracellular exosome)//GO:0005925(focal adhesion)	GO:0003779(actin binding)	GO:0030168(platelet activation)//GO:0007411(axon guidance)//GO:0006898(receptor-mediated endocytosis)//GO:0002576(platelet degranulation)//GO:0007163(establishment or maintenance of cell polarity)//GO:0007190(activation of adenylate cyclase activity)//GO:0007596(blood coagulation)//GO:0001667(ameboidal-type cell migration)//GO:0030036(actin cytoskeleton organization)//GO:0007165(signal transducti…
chr1	40506553	40506637	MACS_peak_18309	16.69	84	ENST00000446031	CAP1	16.69	2271.28	0.09	10487	CAP|CAP1-PEN	HGNC:HGNC:20040|Ensembl:ENSG00000131236|HPRD:09869|Vega:OTTHUMG00000004493	CAP, adenylate cyclase-associated protein 1 (yeast)		GO:0030864(cortical actin cytoskeleton)//GO:0005886(plasma membrane)//GO:0070062(extracellular exosome)//GO:0005925(focal adhesion)	GO:0003779(actin binding)	GO:0030168(platelet activation)//GO:0007411(axon guidance)//GO:0006898(receptor-mediated endocytosis)//GO:0002576(platelet degranulation)//GO:0007163(establishment or maintenance of cell polarity)//GO:0007190(activation of adenylate cyclase activity)//GO:0007596(blood coagulation)//GO:0001667(ameboidal-type cell migration)//GO:0030036(actin cytoskeleton organization)//GO:0007165(signal transducti…
chr1	40525005	40525130	MACS_peak_18320	13.86	125	uc009vvz.3	CAP1	13.86	900	0	10487	CAP|CAP1-PEN	HGNC:HGNC:20040|Ensembl:ENSG00000131236|HPRD:09869|Vega:OTTHUMG00000004493	CAP, adenylate cyclase-associated protein 1 (yeast)		GO:0030864(cortical actin cytoskeleton)//GO:0005886(plasma membrane)//GO:0070062(extracellular exosome)//GO:0005925(focal adhesion)	GO:0003779(actin binding)	GO:0030168(platelet activation)//GO:0007411(axon guidance)//GO:0006898(receptor-mediated endocytosis)//GO:0002576(platelet degranulation)//GO:0007163(establishment or maintenance of cell polarity)//GO:0007190(activation of adenylate cyclase activity)//GO:0007596(blood coagulation)//GO:0001667(ameboidal-type cell migration)//GO:0030036(actin cytoskeleton organization)//GO:0007165(signal transducti…
chr1	40527406	40527484	MACS_peak_18321	13.55	78	NM_006367	CAP1	13.55	500	0	10487	CAP|CAP1-PEN	HGNC:HGNC:20040|Ensembl:ENSG00000131236|HPRD:09869|Vega:OTTHUMG00000004493	CAP, adenylate cyclase-associated protein 1 (yeast)		GO:0030864(cortical actin cytoskeleton)//GO:0005886(plasma membrane)//GO:0070062(extracellular exosome)//GO:0005925(focal adhesion)	GO:0003779(actin binding)	GO:0030168(platelet activation)//GO:0007411(axon guidance)//GO:0006898(receptor-mediated endocytosis)//GO:0002576(platelet degranulation)//GO:0007163(establishment or maintenance of cell polarity)//GO:0007190(activation of adenylate cyclase activity)//GO:0007596(blood coagulation)//GO:0001667(ameboidal-type cell migration)//GO:0030036(actin cytoskeleton organization)//GO:0007165(signal transducti…
chr1	40546068	40546134	MACS_peak_18329	13.17	66	NM_000310	PPT1	13.17	358.62	0	5538	CLN1|INCL|PPT	MIM:600722|HGNC:HGNC:9325|Ensembl:ENSG00000131238|HPRD:07203|Vega:OTTHUMG00000004495	palmitoyl-protein thioesterase 1	hsa00062(Fatty acid elongation)//	GO:0005764(lysosome)//GO:0070062(extracellular exosome)//GO:0005576(extracellular region)//GO:0030424(axon)//GO:0016020(membrane)//GO:0030425(dendrite)//GO:0043202(lysosomal lumen)//GO:0005794(Golgi apparatus)//GO:0005829(cytosol)//GO:0008021(synaptic vesicle)//GO:0045121(membrane raft)//GO:0005634(nucleus)//GO:0005615(extracellular space)//GO:0043025(neuronal cell body)	GO:0016290(palmitoyl-CoA hydrolase activity)//GO:0008474(palmitoyl-(protein) hydrolase activity)	GO:0007625(grooming behavior)//GO:0016042(lipid catabolic process)//GO:0050803(regulation of synapse structure or activity)//GO:0019432(triglyceride biosynthetic process)//GO:0043066(negative regulation of apoptotic process)//GO:0007042(lysosomal lumen acidification)//GO:0007269(neurotransmitter secretion)//GO:0031579(membrane raft organization)//GO:0007601(visual perception)//GO:0043524(negative…
chr1	40661303	40661436	MACS_peak_18390	14.83	133	NM_012421	RLF	14.83	1075.87	0	6018	ZN-15L|ZNF292L	MIM:180610|HGNC:HGNC:10025|Ensembl:ENSG00000117000|HPRD:01614|Vega:OTTHUMG00000005763	rearranged L-myc fusion		GO:0005634(nucleus)	GO:0008270(zinc ion binding)//GO:0005515(protein binding)//GO:0003677(DNA binding)	GO:0015074(DNA integration)//GO:0006351(transcription, DNA-templated)//GO:0051276(chromosome organization)//GO:0045944(positive regulation of transcription from RNA polymerase II promoter)//GO:0006355(regulation of transcription, DNA-templated)//GO:0045893(positive regulation of transcription, DNA-templated)
chr1	40696783	40697330	MACS_peak_18418	13.49	547	uc001cfd.4	RLF	13.49	717.25	0	6018	ZN-15L|ZNF292L	MIM:180610|HGNC:HGNC:10025|Ensembl:ENSG00000117000|HPRD:01614|Vega:OTTHUMG00000005763	rearranged L-myc fusion		GO:0005634(nucleus)	GO:0008270(zinc ion binding)//GO:0005515(protein binding)//GO:0003677(DNA binding)	GO:0015074(DNA integration)//GO:0006351(transcription, DNA-templated)//GO:0051276(chromosome organization)//GO:0045944(positive regulation of transcription from RNA polymerase II promoter)//GO:0006355(regulation of transcription, DNA-templated)//GO:0045893(positive regulation of transcription, DNA-templated)
chr1	40703467	40705873	MACS_peak_18421	17.51	2406	NM_012421	RLF	17.51	3705.78	0.11	6018	ZN-15L|ZNF292L	MIM:180610|HGNC:HGNC:10025|Ensembl:ENSG00000117000|HPRD:01614|Vega:OTTHUMG00000005763	rearranged L-myc fusion		GO:0005634(nucleus)	GO:0008270(zinc ion binding)//GO:0005515(protein binding)//GO:0003677(DNA binding)	GO:0015074(DNA integration)//GO:0006351(transcription, DNA-templated)//GO:0051276(chromosome organization)//GO:0045944(positive regulation of transcription from RNA polymerase II promoter)//GO:0006355(regulation of transcription, DNA-templated)//GO:0045893(positive regulation of transcription, DNA-templated)
chr1	40717278	40717365	MACS_peak_18427	13.49	87	NM_001008740	TMCO2	13.49	239.08	0	127391	dJ39G22.2	HGNC:HGNC:23312|Ensembl:ENSG00000188800|HPRD:18369|Vega:OTTHUMG00000005764	transmembrane and coiled-coil domains 2		GO:0016021(integral component of membrane)//GO:0005634(nucleus)
chr1	40723829	40724066	MACS_peak_18433	14.83	237	NM_005857	ZMPSTE24	14.83	2211.51	0	10269	FACE-1|FACE1|HGPS|PRO1|STE24|Ste24p	MIM:606480|HGNC:HGNC:12877|Ensembl:ENSG00000084073|HPRD:07349|Vega:OTTHUMG00000005762	zinc metallopeptidase STE24	hsa00900(Terpenoid backbone biosynthesis)	GO:0016020(membrane)//GO:0016021(integral component of membrane)//GO:0005637(nuclear inner membrane)//GO:0005789(endoplasmic reticulum membrane)//GO:0070062(extracellular exosome)	GO:0046872(metal ion binding)//GO:0004222(metalloendopeptidase activity)//GO:0008235(metalloexopeptidase activity)	GO:0006508(proteolysis)//GO:0006998(nuclear envelope organization)//GO:0030327(prenylated protein catabolic process)//GO:0071586(CAAX-box protein processing)
chr1	40735646	40735676	MACS_peak_18439	14.7	30	NM_005857	ZMPSTE24	14.7	537.94	0	10269	FACE-1|FACE1|HGPS|PRO1|STE24|Ste24p	MIM:606480|HGNC:HGNC:12877|Ensembl:ENSG00000084073|HPRD:07349|Vega:OTTHUMG00000005762	zinc metallopeptidase STE24	hsa00900(Terpenoid backbone biosynthesis)	GO:0016020(membrane)//GO:0016021(integral component of membrane)//GO:0005637(nuclear inner membrane)//GO:0005789(endoplasmic reticulum membrane)//GO:0070062(extracellular exosome)	GO:0046872(metal ion binding)//GO:0004222(metalloendopeptidase activity)//GO:0008235(metalloexopeptidase activity)	GO:0006508(proteolysis)//GO:0006998(nuclear envelope organization)//GO:0030327(prenylated protein catabolic process)//GO:0071586(CAAX-box protein processing)
chr1	40758116	40758141	MACS_peak_18451	14.26	25	NM_005857	ZMPSTE24	14.26	358.62	0	10269	FACE-1|FACE1|HGPS|PRO1|STE24|Ste24p	MIM:606480|HGNC:HGNC:12877|Ensembl:ENSG00000084073|HPRD:07349|Vega:OTTHUMG00000005762	zinc metallopeptidase STE24	hsa00900(Terpenoid backbone biosynthesis)	GO:0016020(membrane)//GO:0016021(integral component of membrane)//GO:0005637(nuclear inner membrane)//GO:0005789(endoplasmic reticulum membrane)//GO:0070062(extracellular exosome)	GO:0046872(metal ion binding)//GO:0004222(metalloendopeptidase activity)//GO:0008235(metalloexopeptidase activity)	GO:0006508(proteolysis)//GO:0006998(nuclear envelope organization)//GO:0030327(prenylated protein catabolic process)//GO:0071586(CAAX-box protein processing)
chr1	40766162	40766582	MACS_peak_18454	13.35	420	NM_001852	COL9A2	13.35	298.85	0	1298	DJ39G22.4|EDM2|MED|STL5	MIM:120260|HGNC:HGNC:2218|Ensembl:ENSG00000049089|HPRD:00373|Vega:OTTHUMG00000005761	collagen type IX alpha 2	hsa04151(PI3K-Akt signaling pathway)//hsa04510(Focal adhesion)//hsa04512(ECM-receptor interaction)//hsa04974(Protein digestion and absorption)	GO:0005578(proteinaceous extracellular matrix)//GO:0005594(collagen type IX trimer)//GO:0005576(extracellular region)//GO:0005788(endoplasmic reticulum lumen)	GO:0030020(extracellular matrix structural constituent conferring tensile strength)	GO:0030574(collagen catabolic process)//GO:0001501(skeletal system development)//GO:0007411(axon guidance)//GO:0022617(extracellular matrix disassembly)//GO:0030198(extracellular matrix organization)
chr1	40767483	40767561	MACS_peak_18455	14.4	78	NM_001852	COL9A2	14.4	358.62	0	1298	DJ39G22.4|EDM2|MED|STL5	MIM:120260|HGNC:HGNC:2218|Ensembl:ENSG00000049089|HPRD:00373|Vega:OTTHUMG00000005761	collagen type IX alpha 2	hsa04151(PI3K-Akt signaling pathway)//hsa04510(Focal adhesion)//hsa04512(ECM-receptor interaction)//hsa04974(Protein digestion and absorption)	GO:0005578(proteinaceous extracellular matrix)//GO:0005594(collagen type IX trimer)//GO:0005576(extracellular region)//GO:0005788(endoplasmic reticulum lumen)	GO:0030020(extracellular matrix structural constituent conferring tensile strength)	GO:0030574(collagen catabolic process)//GO:0001501(skeletal system development)//GO:0007411(axon guidance)//GO:0022617(extracellular matrix disassembly)//GO:0030198(extracellular matrix organization)
chr1	40768292	40768481	MACS_peak_18456	13.39	189	NM_001852	COL9A2	13.39	1195.41	0	1298	DJ39G22.4|EDM2|MED|STL5	MIM:120260|HGNC:HGNC:2218|Ensembl:ENSG00000049089|HPRD:00373|Vega:OTTHUMG00000005761	collagen type IX alpha 2	hsa04151(PI3K-Akt signaling pathway)//hsa04510(Focal adhesion)//hsa04512(ECM-receptor interaction)//hsa04974(Protein digestion and absorption)	GO:0005578(proteinaceous extracellular matrix)//GO:0005594(collagen type IX trimer)//GO:0005576(extracellular region)//GO:0005788(endoplasmic reticulum lumen)	GO:0030020(extracellular matrix structural constituent conferring tensile strength)	GO:0030574(collagen catabolic process)//GO:0001501(skeletal system development)//GO:0007411(axon guidance)//GO:0022617(extracellular matrix disassembly)//GO:0030198(extracellular matrix organization)
chr1	40776901	40776958	MACS_peak_18461	13.49	57	NM_001852	COL9A2	13.49	200	0	1298	DJ39G22.4|EDM2|MED|STL5	MIM:120260|HGNC:HGNC:2218|Ensembl:ENSG00000049089|HPRD:00373|Vega:OTTHUMG00000005761	collagen type IX alpha 2	hsa04151(PI3K-Akt signaling pathway)//hsa04510(Focal adhesion)//hsa04512(ECM-receptor interaction)//hsa04974(Protein digestion and absorption)	GO:0005578(proteinaceous extracellular matrix)//GO:0005594(collagen type IX trimer)//GO:0005576(extracellular region)//GO:0005788(endoplasmic reticulum lumen)	GO:0030020(extracellular matrix structural constituent conferring tensile strength)	GO:0030574(collagen catabolic process)//GO:0001501(skeletal system development)//GO:0007411(axon guidance)//GO:0022617(extracellular matrix disassembly)//GO:0030198(extracellular matrix organization)
chr1	40827971	40828108	MACS_peak_18483	14.61	137	ENST00000435168	SMAP2	14.61	537.94	0	64744	SMAP1L	HGNC:HGNC:25082|Ensembl:ENSG00000084070|HPRD:12442|Vega:OTTHUMG00000007301	small ArfGAP2	hsa04144(Endocytosis)	GO:0005654(nucleoplasm)//GO:0005737(cytoplasm)	GO:0005096(GTPase activator activity)//GO:0046872(metal ion binding)//GO:0005515(protein binding)	GO:0043547(positive regulation of GTPase activity)
chr1	40881847	40882027	MACS_peak_18515	13.38	180	uc010ojh.2	SMAP2	13.38	537.94	0	64744	SMAP1L	HGNC:HGNC:25082|Ensembl:ENSG00000084070|HPRD:12442|Vega:OTTHUMG00000007301	small ArfGAP2	hsa04144(Endocytosis)	GO:0005654(nucleoplasm)//GO:0005737(cytoplasm)	GO:0005096(GTPase activator activity)//GO:0046872(metal ion binding)//GO:0005515(protein binding)	GO:0043547(positive regulation of GTPase activity)
chr1	40943000	40943307	MACS_peak_18552	14.83	307	ENST00000372706	ZFP69	14.83	358.62	0	339559	ZFP69A|ZKSCAN23A|ZNF642|ZSCAN54A	HGNC:HGNC:24708|Ensembl:ENSG00000187815|HPRD:15883|Vega:OTTHUMG00000007303	ZFP69 zinc finger protein		GO:0005634(nucleus)	GO:0046872(metal ion binding)//GO:0003677(DNA binding)	GO:0006351(transcription, DNA-templated)//GO:0006355(regulation of transcription, DNA-templated)
chr1	40947434	40947470	MACS_peak_18555	13.47	36	NM_198494	ZFP69	13.47	717.25	0	339559	ZFP69A|ZKSCAN23A|ZNF642|ZSCAN54A	HGNC:HGNC:24708|Ensembl:ENSG00000187815|HPRD:15883|Vega:OTTHUMG00000007303	ZFP69 zinc finger protein		GO:0005634(nucleus)	GO:0046872(metal ion binding)//GO:0003677(DNA binding)	GO:0006351(transcription, DNA-templated)//GO:0006355(regulation of transcription, DNA-templated)
chr1	40960596	40960920	MACS_peak_18561	14.83	324	NM_198494	ZFP69	14.83	836.79	0	339559	ZFP69A|ZKSCAN23A|ZNF642|ZSCAN54A	HGNC:HGNC:24708|Ensembl:ENSG00000187815|HPRD:15883|Vega:OTTHUMG00000007303	ZFP69 zinc finger protein		GO:0005634(nucleus)	GO:0046872(metal ion binding)//GO:0003677(DNA binding)	GO:0006351(transcription, DNA-templated)//GO:0006355(regulation of transcription, DNA-templated)
chr1	40961552	40961966	MACS_peak_18562	14.68	414	NM_198494	ZFP69	14.68	1075.87	0	339559	ZFP69A|ZKSCAN23A|ZNF642|ZSCAN54A	HGNC:HGNC:24708|Ensembl:ENSG00000187815|HPRD:15883|Vega:OTTHUMG00000007303	ZFP69 zinc finger protein		GO:0005634(nucleus)	GO:0046872(metal ion binding)//GO:0003677(DNA binding)	GO:0006351(transcription, DNA-templated)//GO:0006355(regulation of transcription, DNA-templated)
chr1	40980334	40980934	MACS_peak_18572	13.1	600	NM_022774	EXO5	13.1	717.25	0	64789	C1orf176|DEM1|Exo V|hExo5	HGNC:HGNC:26115|Ensembl:ENSG00000164002|HPRD:07955|Vega:OTTHUMG00000007305	exonuclease 5		GO:0005654(nucleoplasm)//GO:0005634(nucleus)//GO:0005737(cytoplasm)//GO:0005829(cytosol)	GO:0051539(4 iron, 4 sulfur cluster binding)//GO:0042803(protein homodimerization activity)//GO:0045145(single-stranded DNA 5'-3' exodeoxyribonuclease activity)//GO:0008310(single-stranded DNA 3'-5' exodeoxyribonuclease activity)//GO:0046872(metal ion binding)//GO:0003677(DNA binding)	GO:0090305(nucleic acid phosphodiester bond hydrolysis)//GO:0036297(interstrand cross-link repair)//GO:0006259(DNA metabolic process)
chr1	40981832	40982214	MACS_peak_18573	13.22	382	NM_022774	EXO5	13.22	1554.04	0	64789	C1orf176|DEM1|Exo V|hExo5	HGNC:HGNC:26115|Ensembl:ENSG00000164002|HPRD:07955|Vega:OTTHUMG00000007305	exonuclease 5		GO:0005654(nucleoplasm)//GO:0005634(nucleus)//GO:0005737(cytoplasm)//GO:0005829(cytosol)	GO:0051539(4 iron, 4 sulfur cluster binding)//GO:0042803(protein homodimerization activity)//GO:0045145(single-stranded DNA 5'-3' exodeoxyribonuclease activity)//GO:0008310(single-stranded DNA 3'-5' exodeoxyribonuclease activity)//GO:0046872(metal ion binding)//GO:0003677(DNA binding)	GO:0090305(nucleic acid phosphodiester bond hydrolysis)//GO:0036297(interstrand cross-link repair)//GO:0006259(DNA metabolic process)
chr1	41098740	41098790	MACS_peak_18616	13.08	50	NM_014747	RIMS3	13.08	418.39	0	9783	NIM3|RIM3	MIM:611600|HGNC:HGNC:21292|Ensembl:ENSG00000117016|HPRD:17976|Vega:OTTHUMG00000007453	regulating synaptic membrane exocytosis 3		GO:0048786(presynaptic active zone)//GO:0030054(cell junction)	GO:0044325(ion channel binding)	GO:0017156(calcium ion regulated exocytosis)//GO:2000300(regulation of synaptic vesicle exocytosis)//GO:0098779(mitophagy in response to mitochondrial depolarization)//GO:0006836(neurotransmitter transport)//GO:0042391(regulation of membrane potential)
chr1	41113339	41113514	MACS_peak_18620	13.7	175	NM_014747	RIMS3	13.7	956.33	0	9783	NIM3|RIM3	MIM:611600|HGNC:HGNC:21292|Ensembl:ENSG00000117016|HPRD:17976|Vega:OTTHUMG00000007453	regulating synaptic membrane exocytosis 3		GO:0048786(presynaptic active zone)//GO:0030054(cell junction)	GO:0044325(ion channel binding)	GO:0017156(calcium ion regulated exocytosis)//GO:2000300(regulation of synaptic vesicle exocytosis)//GO:0098779(mitophagy in response to mitochondrial depolarization)//GO:0006836(neurotransmitter transport)//GO:0042391(regulation of membrane potential)
chr1	41189457	41189464	MACS_peak_18669	14.83	7	NM_001142590	NFYC	14.83	1075.87	0	4802	CBF-C|CBFC|H1TF2A|HAP5|HSM|NF-YC	MIM:605344|HGNC:HGNC:7806|Ensembl:ENSG00000066136|Vega:OTTHUMG00000007729	nuclear transcription factor Y subunit gamma	hsa04612(Antigen processing and presentation)//hsa05152(Tuberculosis)	GO:0005654(nucleoplasm)//GO:0005634(nucleus)//GO:0016602(CCAAT-binding factor complex)//GO:0032993(protein-DNA complex)	GO:0046982(protein heterodimerization activity)//GO:0003700(transcription factor activity, sequence-specific DNA binding)//GO:0000978(RNA polymerase II core promoter proximal region sequence-specific DNA binding)//GO:0044212(transcription regulatory region DNA binding)//GO:0008134(transcription factor binding)//GO:0001077(transcriptional activator activity, RNA polymerase II core promoter proxima…	GO:0044281(small molecule metabolic process)//GO:0006457(protein folding)//GO:0006366(transcription from RNA polymerase II promoter)//GO:0045944(positive regulation of transcription from RNA polymerase II promoter)//GO:0006357(regulation of transcription from RNA polymerase II promoter)//GO:0006355(regulation of transcription, DNA-templated)
chr1	41298685	41298694	MACS_peak_18734	14.83	9	NM_004700	KCNQ4	14.83	597.71	0	9132	DFNA2|DFNA2A|KV7.4	MIM:603537|HGNC:HGNC:6298|Ensembl:ENSG00000117013|HPRD:04641|Vega:OTTHUMG00000007730	potassium voltage-gated channel subfamily Q member 4	hsa04725(Cholinergic synapse)	GO:0005886(plasma membrane)//GO:0008076(voltage-gated potassium channel complex)//GO:0043005(neuron projection)//GO:0009925(basal plasma membrane)//GO:0016021(integral component of membrane)//GO:0005737(cytoplasm)	GO:0005267(potassium channel activity)//GO:0005251(delayed rectifier potassium channel activity)//GO:0005249(voltage-gated potassium channel activity)//GO:0005515(protein binding)	GO:0042472(inner ear morphogenesis)//GO:0071805(potassium ion transmembrane transport)//GO:0007268(synaptic transmission)//GO:0032227(negative regulation of synaptic transmission, dopaminergic)//GO:0034765(regulation of ion transmembrane transport)//GO:0006813(potassium ion transport)//GO:0007605(sensory perception of sound)
chr1	41303336	41303464	MACS_peak_18739	13.19	128	NM_004700	KCNQ4	13.19	239.08	0	9132	DFNA2|DFNA2A|KV7.4	MIM:603537|HGNC:HGNC:6298|Ensembl:ENSG00000117013|HPRD:04641|Vega:OTTHUMG00000007730	potassium voltage-gated channel subfamily Q member 4	hsa04725(Cholinergic synapse)	GO:0005886(plasma membrane)//GO:0008076(voltage-gated potassium channel complex)//GO:0043005(neuron projection)//GO:0009925(basal plasma membrane)//GO:0016021(integral component of membrane)//GO:0005737(cytoplasm)	GO:0005267(potassium channel activity)//GO:0005251(delayed rectifier potassium channel activity)//GO:0005249(voltage-gated potassium channel activity)//GO:0005515(protein binding)	GO:0042472(inner ear morphogenesis)//GO:0071805(potassium ion transmembrane transport)//GO:0007268(synaptic transmission)//GO:0032227(negative regulation of synaptic transmission, dopaminergic)//GO:0034765(regulation of ion transmembrane transport)//GO:0006813(potassium ion transport)//GO:0007605(sensory perception of sound)
chr1	41305923	41306124	MACS_peak_18740	14.76	201	NM_004700	KCNQ4	14.76	956.33	0	9132	DFNA2|DFNA2A|KV7.4	MIM:603537|HGNC:HGNC:6298|Ensembl:ENSG00000117013|HPRD:04641|Vega:OTTHUMG00000007730	potassium voltage-gated channel subfamily Q member 4	hsa04725(Cholinergic synapse)	GO:0005886(plasma membrane)//GO:0008076(voltage-gated potassium channel complex)//GO:0043005(neuron projection)//GO:0009925(basal plasma membrane)//GO:0016021(integral component of membrane)//GO:0005737(cytoplasm)	GO:0005267(potassium channel activity)//GO:0005251(delayed rectifier potassium channel activity)//GO:0005249(voltage-gated potassium channel activity)//GO:0005515(protein binding)	GO:0042472(inner ear morphogenesis)//GO:0071805(potassium ion transmembrane transport)//GO:0007268(synaptic transmission)//GO:0032227(negative regulation of synaptic transmission, dopaminergic)//GO:0034765(regulation of ion transmembrane transport)//GO:0006813(potassium ion transport)//GO:0007605(sensory perception of sound)
chr1	41445367	41445501	MACS_peak_18808	14.83	134	ENST00000372621	CTPS1	14.83	896.56	0	1503	CTPS|IMD24	MIM:123860|HGNC:HGNC:2519|Ensembl:ENSG00000171793|HPRD:00465|Vega:OTTHUMG00000005712	CTP synthase 1	hsa00240(Pyrimidine metabolism)//	GO:0016020(membrane)//GO:0005829(cytosol)	GO:0005524(ATP binding)//GO:0003883(CTP synthase activity)	GO:0042100(B cell proliferation)//GO:0055086(nucleobase-containing small molecule metabolic process)//GO:0044281(small molecule metabolic process)//GO:0042493(response to drug)//GO:0006541(glutamine metabolic process)//GO:0006241(CTP biosynthetic process)//GO:0042098(T cell proliferation)//GO:0015949(nucleobase-containing small molecule interconversion)//GO:0044210('de novo' CTP biosynthetic proc…
chr1	41467831	41467926	MACS_peak_18820	13.88	95	NM_001301237	CTPS1	13.88	717.25	0	1503	CTPS|IMD24	MIM:123860|HGNC:HGNC:2519|Ensembl:ENSG00000171793|HPRD:00465|Vega:OTTHUMG00000005712	CTP synthase 1	hsa00240(Pyrimidine metabolism)//	GO:0016020(membrane)//GO:0005829(cytosol)	GO:0005524(ATP binding)//GO:0003883(CTP synthase activity)	GO:0042100(B cell proliferation)//GO:0055086(nucleobase-containing small molecule metabolic process)//GO:0044281(small molecule metabolic process)//GO:0042493(response to drug)//GO:0006541(glutamine metabolic process)//GO:0006241(CTP biosynthetic process)//GO:0042098(T cell proliferation)//GO:0015949(nucleobase-containing small molecule interconversion)//GO:0044210('de novo' CTP biosynthetic proc…
chr1	41477329	41478237	MACS_peak_18825	13.88	908	NM_001301237	CTPS1	13.88	3944.86	0	1503	CTPS|IMD24	MIM:123860|HGNC:HGNC:2519|Ensembl:ENSG00000171793|HPRD:00465|Vega:OTTHUMG00000005712	CTP synthase 1	hsa00240(Pyrimidine metabolism)//	GO:0016020(membrane)//GO:0005829(cytosol)	GO:0005524(ATP binding)//GO:0003883(CTP synthase activity)	GO:0042100(B cell proliferation)//GO:0055086(nucleobase-containing small molecule metabolic process)//GO:0044281(small molecule metabolic process)//GO:0042493(response to drug)//GO:0006541(glutamine metabolic process)//GO:0006241(CTP biosynthetic process)//GO:0042098(T cell proliferation)//GO:0015949(nucleobase-containing small molecule interconversion)//GO:0044210('de novo' CTP biosynthetic proc…
chr1	41499654	41499667	MACS_peak_18834	14.41	13	NM_001031694	SCMH1	14.41	836.79	0	22955	Scml3	MIM:616396|HGNC:HGNC:19003|Ensembl:ENSG00000010803|HPRD:11540|Vega:OTTHUMG00000005720	sex comb on midleg homolog 1 (Drosophila)		GO:0005654(nucleoplasm)//GO:0005634(nucleus)//GO:0010369(chromocenter)	GO:0005515(protein binding)//GO:0003677(DNA binding)//GO:0003700(transcription factor activity, sequence-specific DNA binding)	GO:0016458(gene silencing)//GO:0006338(chromatin remodeling)//GO:0009653(anatomical structure morphogenesis)//GO:0006351(transcription, DNA-templated)//GO:0007283(spermatogenesis)//GO:0044267(cellular protein metabolic process)//GO:0043687(post-translational protein modification)//GO:0009952(anterior/posterior pattern specification)//GO:0045892(negative regulation of transcription, DNA-templated)…
chr1	41514361	41514562	MACS_peak_18842	13.48	201	NM_012236	SCMH1	13.48	537.94	0	22955	Scml3	MIM:616396|HGNC:HGNC:19003|Ensembl:ENSG00000010803|HPRD:11540|Vega:OTTHUMG00000005720	sex comb on midleg homolog 1 (Drosophila)		GO:0005654(nucleoplasm)//GO:0005634(nucleus)//GO:0010369(chromocenter)	GO:0005515(protein binding)//GO:0003677(DNA binding)//GO:0003700(transcription factor activity, sequence-specific DNA binding)	GO:0016458(gene silencing)//GO:0006338(chromatin remodeling)//GO:0009653(anatomical structure morphogenesis)//GO:0006351(transcription, DNA-templated)//GO:0007283(spermatogenesis)//GO:0044267(cellular protein metabolic process)//GO:0043687(post-translational protein modification)//GO:0009952(anterior/posterior pattern specification)//GO:0045892(negative regulation of transcription, DNA-templated)…
chr1	41618270	41618413	MACS_peak_18913	13.08	143	NM_001031694	SCMH1	13.08	478.17	0	22955	Scml3	MIM:616396|HGNC:HGNC:19003|Ensembl:ENSG00000010803|HPRD:11540|Vega:OTTHUMG00000005720	sex comb on midleg homolog 1 (Drosophila)		GO:0005654(nucleoplasm)//GO:0005634(nucleus)//GO:0010369(chromocenter)	GO:0005515(protein binding)//GO:0003677(DNA binding)//GO:0003700(transcription factor activity, sequence-specific DNA binding)	GO:0016458(gene silencing)//GO:0006338(chromatin remodeling)//GO:0009653(anatomical structure morphogenesis)//GO:0006351(transcription, DNA-templated)//GO:0007283(spermatogenesis)//GO:0044267(cellular protein metabolic process)//GO:0043687(post-translational protein modification)//GO:0009952(anterior/posterior pattern specification)//GO:0045892(negative regulation of transcription, DNA-templated)…
chr1	41847287	41847611	MACS_peak_19050	14.57	324	NM_001291281	FOXO6	14.57	657.48	0	100132074	-	MIM:611457|HGNC:HGNC:24814|Ensembl:ENSG00000204060|Vega:OTTHUMG00000005713	forkhead box O6	hsa04068(FoxO signaling pathway)	GO:0005634(nucleus)//GO:0005737(cytoplasm)	GO:0043565(sequence-specific DNA binding)//GO:0005515(protein binding)//GO:0000981(RNA polymerase II transcription factor activity, sequence-specific DNA binding)//GO:0003700(transcription factor activity, sequence-specific DNA binding)	GO:0009653(anatomical structure morphogenesis)//GO:0006351(transcription, DNA-templated)//GO:0030154(cell differentiation)//GO:0006357(regulation of transcription from RNA polymerase II promoter)//GO:0060999(positive regulation of dendritic spine development)//GO:0007613(memory)//GO:0006355(regulation of transcription, DNA-templated)
chr1	41848672	41849220	MACS_peak_19051	13.49	548	NM_001291281	FOXO6	13.49	537.94	0	100132074	-	MIM:611457|HGNC:HGNC:24814|Ensembl:ENSG00000204060|Vega:OTTHUMG00000005713	forkhead box O6	hsa04068(FoxO signaling pathway)	GO:0005634(nucleus)//GO:0005737(cytoplasm)	GO:0043565(sequence-specific DNA binding)//GO:0005515(protein binding)//GO:0000981(RNA polymerase II transcription factor activity, sequence-specific DNA binding)//GO:0003700(transcription factor activity, sequence-specific DNA binding)	GO:0009653(anatomical structure morphogenesis)//GO:0006351(transcription, DNA-templated)//GO:0030154(cell differentiation)//GO:0006357(regulation of transcription from RNA polymerase II promoter)//GO:0060999(positive regulation of dendritic spine development)//GO:0007613(memory)//GO:0006355(regulation of transcription, DNA-templated)
chr1	41979337	41979421	MACS_peak_19113	14.83	84	NM_024503	HIVEP3	14.83	1255.18	0	59269	KBP-1|KBP1|KRC|SHN3|Schnurri-3|ZAS3|ZNF40C	MIM:606649|HGNC:HGNC:13561|Ensembl:ENSG00000127124|HPRD:09442|Vega:OTTHUMG00000006361	human immunodeficiency virus type I enhancer binding protein 3		GO:0005634(nucleus)//GO:0005737(cytoplasm)	GO:0043565(sequence-specific DNA binding)//GO:0046872(metal ion binding)//GO:0044212(transcription regulatory region DNA binding)//GO:0003700(transcription factor activity, sequence-specific DNA binding)	GO:0045893(positive regulation of transcription, DNA-templated)//GO:0035914(skeletal muscle cell differentiation)//GO:0006366(transcription from RNA polymerase II promoter)//GO:0007275(multicellular organism development)//GO:0007165(signal transduction)
chr1	42642233	42642744	MACS_peak_19445	13.78	511	NM_014947	FOXJ3	13.78	239.08	0	22887	-	MIM:616035|HGNC:HGNC:29178|Ensembl:ENSG00000198815|HPRD:13549|Vega:OTTHUMG00000007026	forkhead box J3		GO:0005634(nucleus)	GO:0043565(sequence-specific DNA binding)//GO:0000981(RNA polymerase II transcription factor activity, sequence-specific DNA binding)//GO:0003700(transcription factor activity, sequence-specific DNA binding)	GO:0006357(regulation of transcription from RNA polymerase II promoter)//GO:0009653(anatomical structure morphogenesis)//GO:0006351(transcription, DNA-templated)//GO:0006355(regulation of transcription, DNA-templated)//GO:0030154(cell differentiation)
chr1	42647587	42647695	MACS_peak_19448	14.83	108	NM_014947	FOXJ3	14.83	777.02	0	22887	-	MIM:616035|HGNC:HGNC:29178|Ensembl:ENSG00000198815|HPRD:13549|Vega:OTTHUMG00000007026	forkhead box J3		GO:0005634(nucleus)	GO:0043565(sequence-specific DNA binding)//GO:0000981(RNA polymerase II transcription factor activity, sequence-specific DNA binding)//GO:0003700(transcription factor activity, sequence-specific DNA binding)	GO:0006357(regulation of transcription from RNA polymerase II promoter)//GO:0009653(anatomical structure morphogenesis)//GO:0006351(transcription, DNA-templated)//GO:0006355(regulation of transcription, DNA-templated)//GO:0030154(cell differentiation)
chr1	42660599	42660735	MACS_peak_19453	14.07	136	NM_014947	FOXJ3	14.07	350	0	22887	-	MIM:616035|HGNC:HGNC:29178|Ensembl:ENSG00000198815|HPRD:13549|Vega:OTTHUMG00000007026	forkhead box J3		GO:0005634(nucleus)	GO:0043565(sequence-specific DNA binding)//GO:0000981(RNA polymerase II transcription factor activity, sequence-specific DNA binding)//GO:0003700(transcription factor activity, sequence-specific DNA binding)	GO:0006357(regulation of transcription from RNA polymerase II promoter)//GO:0009653(anatomical structure morphogenesis)//GO:0006351(transcription, DNA-templated)//GO:0006355(regulation of transcription, DNA-templated)//GO:0030154(cell differentiation)
chr1	42744018	42744343	MACS_peak_19493	13.17	325	NM_014947	FOXJ3	13.17	2868.99	0	22887	-	MIM:616035|HGNC:HGNC:29178|Ensembl:ENSG00000198815|HPRD:13549|Vega:OTTHUMG00000007026	forkhead box J3		GO:0005634(nucleus)	GO:0043565(sequence-specific DNA binding)//GO:0000981(RNA polymerase II transcription factor activity, sequence-specific DNA binding)//GO:0003700(transcription factor activity, sequence-specific DNA binding)	GO:0006357(regulation of transcription from RNA polymerase II promoter)//GO:0009653(anatomical structure morphogenesis)//GO:0006351(transcription, DNA-templated)//GO:0006355(regulation of transcription, DNA-templated)//GO:0030154(cell differentiation)
chr1	42776720	42776757	MACS_peak_19511	14.83	37	NM_014947	FOXJ3	14.83	418.39	0	22887	-	MIM:616035|HGNC:HGNC:29178|Ensembl:ENSG00000198815|HPRD:13549|Vega:OTTHUMG00000007026	forkhead box J3		GO:0005634(nucleus)	GO:0043565(sequence-specific DNA binding)//GO:0000981(RNA polymerase II transcription factor activity, sequence-specific DNA binding)//GO:0003700(transcription factor activity, sequence-specific DNA binding)	GO:0006357(regulation of transcription from RNA polymerase II promoter)//GO:0009653(anatomical structure morphogenesis)//GO:0006351(transcription, DNA-templated)//GO:0006355(regulation of transcription, DNA-templated)//GO:0030154(cell differentiation)
chr1	42781052	42781130	MACS_peak_19514	14.83	78	ENST00000545068	FOXJ3	14.83	597.71	0	22887	-	MIM:616035|HGNC:HGNC:29178|Ensembl:ENSG00000198815|HPRD:13549|Vega:OTTHUMG00000007026	forkhead box J3		GO:0005634(nucleus)	GO:0043565(sequence-specific DNA binding)//GO:0000981(RNA polymerase II transcription factor activity, sequence-specific DNA binding)//GO:0003700(transcription factor activity, sequence-specific DNA binding)	GO:0006357(regulation of transcription from RNA polymerase II promoter)//GO:0009653(anatomical structure morphogenesis)//GO:0006351(transcription, DNA-templated)//GO:0006355(regulation of transcription, DNA-templated)//GO:0030154(cell differentiation)
chr1	42902091	42902214	MACS_peak_19559	14.83	123	NM_032257	ZMYND12	14.83	896.56	0	84217	-	HGNC:HGNC:21192|Ensembl:ENSG00000066185|HPRD:15740|Vega:OTTHUMG00000007333	zinc finger MYND-type containing 12		GO:0005622(intracellular)	GO:0046872(metal ion binding)
chr1	42926242	42926470	MACS_peak_19567	14.83	228	NM_024664	PPCS	14.83	358.62	0	79717	-	MIM:609853|HGNC:HGNC:25686|HPRD:07760	phosphopantothenoylcysteine synthetase	hsa00770(Pantothenate and CoA biosynthesis)//	GO:0070062(extracellular exosome)//GO:0005829(cytosol)	GO:0004632(phosphopantothenate--cysteine ligase activity)	GO:0015939(pantothenate metabolic process)//GO:0009108(coenzyme biosynthetic process)//GO:0006766(vitamin metabolic process)//GO:0044281(small molecule metabolic process)//GO:0006767(water-soluble vitamin metabolic process)//GO:0015937(coenzyme A biosynthetic process)
chr1	42938792	42938948	MACS_peak_19570	14.83	156	NM_001287511	PPCS	14.83	1314.95	0	79717	-	MIM:609853|HGNC:HGNC:25686|HPRD:07760	phosphopantothenoylcysteine synthetase	hsa00770(Pantothenate and CoA biosynthesis)//	GO:0070062(extracellular exosome)//GO:0005829(cytosol)	GO:0004632(phosphopantothenate--cysteine ligase activity)	GO:0015939(pantothenate metabolic process)//GO:0009108(coenzyme biosynthetic process)//GO:0006766(vitamin metabolic process)//GO:0044281(small molecule metabolic process)//GO:0006767(water-soluble vitamin metabolic process)//GO:0015937(coenzyme A biosynthetic process)
chr1	42964488	42964587	MACS_peak_19574	14.83	99	ENST00000428554	CCDC30	14.83	956.33	0	728621	PFD6L|PFDN6L	HGNC:HGNC:26103|Ensembl:ENSG00000186409|HPRD:08632|Vega:OTTHUMG00000007334	coiled-coil domain containing 30		GO:0070062(extracellular exosome)
chr1	43021826	43021931	MACS_peak_19589	14.83	105	NM_001080850	CCDC30	14.83	537.94	0	728621	PFD6L|PFDN6L	HGNC:HGNC:26103|Ensembl:ENSG00000186409|HPRD:08632|Vega:OTTHUMG00000007334	coiled-coil domain containing 30		GO:0070062(extracellular exosome)
chr1	43076648	43076697	MACS_peak_19603	14.76	49	NM_001080850	CCDC30	14.76	298.85	0	728621	PFD6L|PFDN6L	HGNC:HGNC:26103|Ensembl:ENSG00000186409|HPRD:08632|Vega:OTTHUMG00000007334	coiled-coil domain containing 30		GO:0070062(extracellular exosome)
chr1	43124182	43124405	MACS_peak_19614	14.09	223	ENST00000440068	PPIH	14.09	418.39	0	10465	CYP-20|CYPH|SnuCyp-20|USA-CYP	MIM:606095|HGNC:HGNC:14651|Ensembl:ENSG00000171960|HPRD:12084|Vega:OTTHUMG00000007520	peptidylprolyl isomerase H	hsa03040(Spliceosome)	GO:0046540(U4/U6 x U5 tri-snRNP complex)//GO:0071001(U4/U6 snRNP)//GO:0016607(nuclear speck)//GO:0005681(spliceosomal complex)//GO:0005654(nucleoplasm)//GO:0005737(cytoplasm)	GO:0043021(ribonucleoprotein complex binding)//GO:0003755(peptidyl-prolyl cis-trans isomerase activity)//GO:0016018(cyclosporin A binding)//GO:0005515(protein binding)	GO:0045070(positive regulation of viral genome replication)//GO:0008380(RNA splicing)//GO:0000398(mRNA splicing, via spliceosome)//GO:0010467(gene expression)//GO:0006457(protein folding)//GO:0006461(protein complex assembly)//GO:0000413(protein peptidyl-prolyl isomerization)
chr1	43133450	43133568	MACS_peak_19618	14.83	118	ENST00000455203	PPIH	14.83	1016.1	0	10465	CYP-20|CYPH|SnuCyp-20|USA-CYP	MIM:606095|HGNC:HGNC:14651|Ensembl:ENSG00000171960|HPRD:12084|Vega:OTTHUMG00000007520	peptidylprolyl isomerase H	hsa03040(Spliceosome)	GO:0046540(U4/U6 x U5 tri-snRNP complex)//GO:0071001(U4/U6 snRNP)//GO:0016607(nuclear speck)//GO:0005681(spliceosomal complex)//GO:0005654(nucleoplasm)//GO:0005737(cytoplasm)	GO:0043021(ribonucleoprotein complex binding)//GO:0003755(peptidyl-prolyl cis-trans isomerase activity)//GO:0016018(cyclosporin A binding)//GO:0005515(protein binding)	GO:0045070(positive regulation of viral genome replication)//GO:0008380(RNA splicing)//GO:0000398(mRNA splicing, via spliceosome)//GO:0010467(gene expression)//GO:0006457(protein folding)//GO:0006461(protein complex assembly)//GO:0000413(protein peptidyl-prolyl isomerization)
chr1	43224871	43225014	MACS_peak_19656	14.6	143	NM_022356	P3H1	14.6	836.79	0	64175	GROS1|LEPRE1|OI8	MIM:610339|HGNC:HGNC:19316|Ensembl:ENSG00000117385|HPRD:11227|Vega:OTTHUMG00000007525	prolyl 3-hydroxylase 1		GO:0070062(extracellular exosome)//GO:0032991(macromolecular complex)//GO:0016020(membrane)//GO:0005783(endoplasmic reticulum)//GO:0005788(endoplasmic reticulum lumen)//GO:0005578(proteinaceous extracellular matrix)//GO:0005634(nucleus)	GO:0031418(L-ascorbic acid binding)//GO:0003674(molecular_function)//GO:0032403(protein complex binding)//GO:0005518(collagen binding)//GO:0005506(iron ion binding)//GO:0019797(procollagen-proline 3-dioxygenase activity)	GO:0055114(oxidation-reduction process)//GO:0030278(regulation of ossification)//GO:1901874(negative regulation of post-translational protein modification)//GO:0030198(extracellular matrix organization)//GO:0060348(bone development)//GO:0050708(regulation of protein secretion)//GO:0019511(peptidyl-proline hydroxylation)//GO:0006457(protein folding)//GO:0061077(chaperone-mediated protein folding)/…
chr1	43227993	43228146	MACS_peak_19658	14.83	153	NM_022356	P3H1	14.83	1195.41	0	64175	GROS1|LEPRE1|OI8	MIM:610339|HGNC:HGNC:19316|Ensembl:ENSG00000117385|HPRD:11227|Vega:OTTHUMG00000007525	prolyl 3-hydroxylase 1		GO:0070062(extracellular exosome)//GO:0032991(macromolecular complex)//GO:0016020(membrane)//GO:0005783(endoplasmic reticulum)//GO:0005788(endoplasmic reticulum lumen)//GO:0005578(proteinaceous extracellular matrix)//GO:0005634(nucleus)	GO:0031418(L-ascorbic acid binding)//GO:0003674(molecular_function)//GO:0032403(protein complex binding)//GO:0005518(collagen binding)//GO:0005506(iron ion binding)//GO:0019797(procollagen-proline 3-dioxygenase activity)	GO:0055114(oxidation-reduction process)//GO:0030278(regulation of ossification)//GO:1901874(negative regulation of post-translational protein modification)//GO:0030198(extracellular matrix organization)//GO:0060348(bone development)//GO:0050708(regulation of protein secretion)//GO:0019511(peptidyl-proline hydroxylation)//GO:0006457(protein folding)//GO:0061077(chaperone-mediated protein folding)/…
chr1	43232177	43232443	MACS_peak_19659	14.77	266	NM_022356	P3H1	14.77	1733.35	0	64175	GROS1|LEPRE1|OI8	MIM:610339|HGNC:HGNC:19316|Ensembl:ENSG00000117385|HPRD:11227|Vega:OTTHUMG00000007525	prolyl 3-hydroxylase 1		GO:0070062(extracellular exosome)//GO:0032991(macromolecular complex)//GO:0016020(membrane)//GO:0005783(endoplasmic reticulum)//GO:0005788(endoplasmic reticulum lumen)//GO:0005578(proteinaceous extracellular matrix)//GO:0005634(nucleus)	GO:0031418(L-ascorbic acid binding)//GO:0003674(molecular_function)//GO:0032403(protein complex binding)//GO:0005518(collagen binding)//GO:0005506(iron ion binding)//GO:0019797(procollagen-proline 3-dioxygenase activity)	GO:0055114(oxidation-reduction process)//GO:0030278(regulation of ossification)//GO:1901874(negative regulation of post-translational protein modification)//GO:0030198(extracellular matrix organization)//GO:0060348(bone development)//GO:0050708(regulation of protein secretion)//GO:0019511(peptidyl-proline hydroxylation)//GO:0006457(protein folding)//GO:0061077(chaperone-mediated protein folding)/…
chr1	43232976	43233295	MACS_peak_19660	13.37	319	ENST00000536543	C1orf50	13.37	358.62	0	79078	-	HGNC:HGNC:28795|Ensembl:ENSG00000164008|HPRD:14714|Vega:OTTHUMG00000007568	chromosome 1 open reading frame 50			GO:0005515(protein binding)
chr1	43263857	43263968	MACS_peak_19669	14.55	111	ENST00000421630	C1orf50	14.55	1016.1	0	79078	-	HGNC:HGNC:28795|Ensembl:ENSG00000164008|HPRD:14714|Vega:OTTHUMG00000007568	chromosome 1 open reading frame 50			GO:0005515(protein binding)
chr1	43272983	43273171	MACS_peak_19671	14.83	188	NM_199342	SVBP	14.83	836.79	0	374969	CCDC23	HGNC:HGNC:29204|Ensembl:ENSG00000177868|HPRD:14191|Vega:OTTHUMG00000007566	small vasohibin binding protein		GO:0045177(apical part of cell)//GO:0005576(extracellular region)		GO:0031397(negative regulation of protein ubiquitination)//GO:0009306(protein secretion)//GO:0010596(negative regulation of endothelial cell migration)
chr1	43282860	43283044	MACS_peak_19676	14.83	184	NM_199342	SVBP	14.83	1016.1	0	374969	CCDC23	HGNC:HGNC:29204|Ensembl:ENSG00000177868|HPRD:14191|Vega:OTTHUMG00000007566	small vasohibin binding protein		GO:0045177(apical part of cell)//GO:0005576(extracellular region)		GO:0031397(negative regulation of protein ubiquitination)//GO:0009306(protein secretion)//GO:0010596(negative regulation of endothelial cell migration)
chr1	43296318	43296638	MACS_peak_19681	14.83	320	ENST00000328249	ERMAP	14.83	1314.95	0	114625	BTN5|PRO2801|RD|SC	MIM:609017|HGNC:HGNC:15743|Ensembl:ENSG00000164010|HPRD:12355|Vega:OTTHUMG00000007619	erythroblast membrane associated protein (Scianna blood group)		GO:0005886(plasma membrane)//GO:0016021(integral component of membrane)//GO:0031410(cytoplasmic vesicle)
chr1	43308702	43308976	MACS_peak_19686	14.83	274	NM_018538	ERMAP	14.83	956.33	0	114625	BTN5|PRO2801|RD|SC	MIM:609017|HGNC:HGNC:15743|Ensembl:ENSG00000164010|HPRD:12355|Vega:OTTHUMG00000007619	erythroblast membrane associated protein (Scianna blood group)		GO:0005886(plasma membrane)//GO:0016021(integral component of membrane)//GO:0031410(cytoplasmic vesicle)
chr1	43316329	43316414	MACS_peak_19688	14.81	85	ENST00000372504	ZNF691	14.81	298.85	0	51058	Zfp691	HGNC:HGNC:28028|Ensembl:ENSG00000164011|HPRD:14229|Vega:OTTHUMG00000007623	zinc finger protein 691		GO:0005634(nucleus)	GO:0003676(nucleic acid binding)//GO:0046872(metal ion binding)//GO:0000977(RNA polymerase II regulatory region sequence-specific DNA binding)//GO:0003700(transcription factor activity, sequence-specific DNA binding)	GO:0006355(regulation of transcription, DNA-templated)
chr1	43316865	43317461	MACS_peak_19689	13.13	596	NM_015911	ZNF691	13.13	717.25	0	51058	Zfp691	HGNC:HGNC:28028|Ensembl:ENSG00000164011|HPRD:14229|Vega:OTTHUMG00000007623	zinc finger protein 691		GO:0005634(nucleus)	GO:0003676(nucleic acid binding)//GO:0046872(metal ion binding)//GO:0000977(RNA polymerase II regulatory region sequence-specific DNA binding)//GO:0003700(transcription factor activity, sequence-specific DNA binding)	GO:0006355(regulation of transcription, DNA-templated)
chr1	43391045	43391296	MACS_peak_19718	13.76	251	NM_006516	SLC2A1	13.76	650	0	6513	CSE|DYT17|DYT18|DYT9|EIG12|GLUT|GLUT-1|GLUT1|GLUT1DS|HTLVR|PED|SDCHCN	MIM:138140|MIM:143090|HGNC:HGNC:11005|Ensembl:ENSG00000117394|HPRD:00683|Vega:OTTHUMG00000007657	solute carrier family 2 member 1	hsa04066(HIF-1 signaling pathway)//hsa04911(Insulin secretion)//hsa04919(Thyroid hormone signaling pathway)//hsa04920(Adipocytokine signaling pathway)//hsa04922(Glucagon signaling pathway)//	GO:0016021(integral component of membrane)//GO:0005887(integral component of plasma membrane)//GO:0005901(caveola)//GO:0016020(membrane)//GO:0005886(plasma membrane)//GO:0005829(cytosol)//GO:0016323(basolateral plasma membrane)//GO:0030496(midbody)//GO:0070062(extracellular exosome)//GO:0000139(Golgi membrane)//GO:0042470(melanosome)//GO:0030864(cortical actin cytoskeleton)//GO:0001939(female pro…	GO:0019900(kinase binding)//GO:0022857(transmembrane transporter activity)//GO:0042802(identical protein binding)//GO:0042910(xenobiotic transporter activity)//GO:0022891(substrate-specific transmembrane transporter activity)//GO:0055056(D-glucose transmembrane transporter activity)//GO:0043621(protein self-association)//GO:0033300(dehydroascorbic acid transporter activity)//GO:0005355(glucose tr…	GO:0050796(regulation of insulin secretion)//GO:0015758(glucose transport)//GO:0044281(small molecule metabolic process)//GO:0019852(L-ascorbic acid metabolic process)//GO:0042149(cellular response to glucose starvation)//GO:0006970(response to osmotic stress)//GO:0042908(xenobiotic transport)//GO:0070837(dehydroascorbic acid transport)//GO:0005975(carbohydrate metabolic process)//GO:0006112(ener…
chr1	43424304	43424604	MACS_peak_19736	14.02	300	NM_006516	SLC2A1	14.02	3765.55	0	6513	CSE|DYT17|DYT18|DYT9|EIG12|GLUT|GLUT-1|GLUT1|GLUT1DS|HTLVR|PED|SDCHCN	MIM:138140|MIM:143090|HGNC:HGNC:11005|Ensembl:ENSG00000117394|HPRD:00683|Vega:OTTHUMG00000007657	solute carrier family 2 member 1	hsa04066(HIF-1 signaling pathway)//hsa04911(Insulin secretion)//hsa04919(Thyroid hormone signaling pathway)//hsa04920(Adipocytokine signaling pathway)//hsa04922(Glucagon signaling pathway)//	GO:0016021(integral component of membrane)//GO:0005887(integral component of plasma membrane)//GO:0005901(caveola)//GO:0016020(membrane)//GO:0005886(plasma membrane)//GO:0005829(cytosol)//GO:0016323(basolateral plasma membrane)//GO:0030496(midbody)//GO:0070062(extracellular exosome)//GO:0000139(Golgi membrane)//GO:0042470(melanosome)//GO:0030864(cortical actin cytoskeleton)//GO:0001939(female pro…	GO:0019900(kinase binding)//GO:0022857(transmembrane transporter activity)//GO:0042802(identical protein binding)//GO:0042910(xenobiotic transporter activity)//GO:0022891(substrate-specific transmembrane transporter activity)//GO:0055056(D-glucose transmembrane transporter activity)//GO:0043621(protein self-association)//GO:0033300(dehydroascorbic acid transporter activity)//GO:0005355(glucose tr…	GO:0050796(regulation of insulin secretion)//GO:0015758(glucose transport)//GO:0044281(small molecule metabolic process)//GO:0019852(L-ascorbic acid metabolic process)//GO:0042149(cellular response to glucose starvation)//GO:0006970(response to osmotic stress)//GO:0042908(xenobiotic transport)//GO:0070837(dehydroascorbic acid transport)//GO:0005975(carbohydrate metabolic process)//GO:0006112(ener…
chr1	43663278	43663363	MACS_peak_19816	14.83	85	NM_152498	CFAP57	14.83	597.71	0	149465	VWS2|WDR65	MIM:614259|HGNC:HGNC:26485|Ensembl:ENSG00000243710|HPRD:08717|Vega:OTTHUMG00000007285	cilia and flagella associated protein 57
chr1	43672390	43672603	MACS_peak_19821	14.83	213	NM_152498	CFAP57	14.83	418.39	0	149465	VWS2|WDR65	MIM:614259|HGNC:HGNC:26485|Ensembl:ENSG00000243710|HPRD:08717|Vega:OTTHUMG00000007285	cilia and flagella associated protein 57
chr1	43689716	43689731	MACS_peak_19828	14.83	15	NM_001195831	CFAP57	14.83	358.62	0	149465	VWS2|WDR65	MIM:614259|HGNC:HGNC:26485|Ensembl:ENSG00000243710|HPRD:08717|Vega:OTTHUMG00000007285	cilia and flagella associated protein 57
chr1	43697736	43697835	MACS_peak_19834	13.98	99	NM_001195831	CFAP57	13.98	1195.41	0	149465	VWS2|WDR65	MIM:614259|HGNC:HGNC:26485|Ensembl:ENSG00000243710|HPRD:08717|Vega:OTTHUMG00000007285	cilia and flagella associated protein 57
chr1	43708937	43709030	MACS_peak_19840	13.59	93	NM_001195831	CFAP57	13.59	358.62	0	149465	VWS2|WDR65	MIM:614259|HGNC:HGNC:26485|Ensembl:ENSG00000243710|HPRD:08717|Vega:OTTHUMG00000007285	cilia and flagella associated protein 57
chr1	43735664	43735756	MACS_peak_19852	13.76	92	NM_144626	TMEM125	13.76	956.33	0	128218	-	HGNC:HGNC:28275|Ensembl:ENSG00000179178|HPRD:14457|Vega:OTTHUMG00000007288	transmembrane protein 125		GO:0016021(integral component of membrane)//GO:0005575(cellular_component)	GO:0003674(molecular_function)	GO:0008150(biological_process)
chr1	43738340	43738540	MACS_peak_19854	14.83	200	NM_144626	TMEM125	14.83	478.17	0	128218	-	HGNC:HGNC:28275|Ensembl:ENSG00000179178|HPRD:14457|Vega:OTTHUMG00000007288	transmembrane protein 125		GO:0016021(integral component of membrane)//GO:0005575(cellular_component)	GO:0003674(molecular_function)	GO:0008150(biological_process)
chr1	43748160	43748421	MACS_peak_19861	14.83	261	NM_182517	C1orf210	14.83	478.17	0	149466	TEMP	HGNC:HGNC:28755|Ensembl:ENSG00000253313|HPRD:14677|Vega:OTTHUMG00000007289	chromosome 1 open reading frame 210		GO:0005886(plasma membrane)//GO:0005769(early endosome)//GO:0016021(integral component of membrane)//GO:0055037(recycling endosome)		GO:0002230(positive regulation of defense response to virus by host)//GO:0098792(xenophagy)
chr1	43782869	43783028	MACS_peak_19876	14.83	159	NM_005424	TIE1	14.83	1255.18	0	7075	JTK14|TIE	MIM:600222|HGNC:HGNC:11809|Ensembl:ENSG00000066056|HPRD:02572|Vega:OTTHUMG00000007282	tyrosine kinase with immunoglobulin like and EGF like domains 1		GO:0005887(integral component of plasma membrane)	GO:0005524(ATP binding)//GO:0005515(protein binding)//GO:0004714(transmembrane receptor protein tyrosine kinase activity)	GO:0007498(mesoderm development)//GO:0032526(response to retinoic acid)//GO:0030336(negative regulation of cell migration)//GO:0018108(peptidyl-tyrosine phosphorylation)//GO:0045026(plasma membrane fusion)//GO:0001701(in utero embryonic development)//GO:0016525(negative regulation of angiogenesis)//GO:0001570(vasculogenesis)//GO:0001525(angiogenesis)//GO:0007165(signal transduction)
chr1	43905551	43905719	MACS_peak_19933	14.17	168	NM_015284	SZT2	14.17	777.02	0	23334	C1orf84|EIEE18|KIAA0467|SZT2A|SZT2B	MIM:615463|HGNC:HGNC:29040|Ensembl:ENSG00000198198|HPRD:11085|Vega:OTTHUMG00000007423	seizure threshold 2 homolog (mouse)		GO:0005777(peroxisome)//GO:0070062(extracellular exosome)	GO:0003674(molecular_function)//GO:0005515(protein binding)	GO:0043473(pigmentation)//GO:0009791(post-embryonic development)//GO:1901668(regulation of superoxide dismutase activity)//GO:0021540(corpus callosum morphogenesis)//GO:0007417(central nervous system development)
chr1	44075053	44075169	MACS_peak_20016	13.91	116	NM_002840	PTPRF	13.91	350	0	5792	BNAH2|LAR	MIM:179590|HGNC:HGNC:9670|Ensembl:ENSG00000142949|HPRD:01552|Vega:OTTHUMG00000007501	protein tyrosine phosphatase, receptor type F	hsa04514(Cell adhesion molecules (CAMs))//hsa04520(Adherens junction)//hsa04910(Insulin signaling pathway)//	GO:0043005(neuron projection)//GO:0016021(integral component of membrane)//GO:0005887(integral component of plasma membrane)//GO:0070062(extracellular exosome)//GO:0043025(neuronal cell body)	GO:0035373(chondroitin sulfate proteoglycan binding)//GO:0008201(heparin binding)//GO:0005001(transmembrane receptor protein tyrosine phosphatase activity)//GO:0032403(protein complex binding)//GO:0004725(protein tyrosine phosphatase activity)	GO:0007185(transmembrane receptor protein tyrosine phosphatase signaling pathway)//GO:1900121(negative regulation of receptor binding)//GO:0007155(cell adhesion)//GO:0048679(regulation of axon regeneration)//GO:0031102(neuron projection regeneration)//GO:0016477(cell migration)//GO:0035335(peptidyl-tyrosine dephosphorylation)
chr1	44157166	44157243	MACS_peak_20061	14.04	77	NM_014663	KDM4A	14.04	478.17	0	9682	JHDM3A|JMJD2|JMJD2A|TDRD14A	MIM:609764|HGNC:HGNC:22978|Ensembl:ENSG00000066135|HPRD:17168|Vega:OTTHUMG00000007560	lysine demethylase 4A		GO:0005654(nucleoplasm)//GO:0005634(nucleus)//GO:0005730(nucleolus)//GO:0005737(cytoplasm)//GO:0005721(pericentric heterochromatin)	GO:0051864(histone demethylase activity (H3-K36 specific))//GO:0008270(zinc ion binding)//GO:0005515(protein binding)//GO:0031625(ubiquitin protein ligase binding)//GO:0035064(methylated histone binding)	GO:0010629(negative regulation of gene expression)//GO:0006325(chromatin organization)//GO:0010507(negative regulation of autophagy)//GO:0055114(oxidation-reduction process)//GO:0014898(cardiac muscle hypertrophy in response to stress)//GO:0006351(transcription, DNA-templated)//GO:0070544(histone H3-K36 demethylation)//GO:0006302(double-strand break repair)//GO:0016577(histone demethylation)//GO:…
chr1	44201973	44202096	MACS_peak_20083	14.83	123	NM_174963	ST3GAL3	14.83	358.62	0	6487	EIEE15|MRT12|SIAT6|ST3GALII|ST3GalIII|ST3N	MIM:606494|HGNC:HGNC:10866|Ensembl:ENSG00000126091|HPRD:05930|Vega:OTTHUMG00000007561	ST3 beta-galactoside alpha-2,3-sialyltransferase 3	hsa00514(Other types of O-glycan biosynthesis)//hsa00533(Glycosaminoglycan biosynthesis - keratan sulfate)//hsa00601(Glycosphingolipid biosynthesis - lacto and neolacto series)//	GO:0016021(integral component of membrane)//GO:0005576(extracellular region)//GO:0005794(Golgi apparatus)//GO:0032580(Golgi cisterna membrane)//GO:0030173(integral component of Golgi membrane)//GO:0000139(Golgi membrane)	GO:0003836(beta-galactoside (CMP) alpha-2,3-sialyltransferase activity)//GO:0008373(sialyltransferase activity)//GO:0008118(N-acetyllactosaminide alpha-2,3-sialyltransferase activity)	GO:0044267(cellular protein metabolic process)//GO:0044281(small molecule metabolic process)//GO:0006488(dolichol-linked oligosaccharide biosynthetic process)//GO:0016266(O-glycan processing)//GO:0009311(oligosaccharide metabolic process)//GO:0030203(glycosaminoglycan metabolic process)//GO:0006493(protein O-linked glycosylation)//GO:0018146(keratan sulfate biosynthetic process)//GO:0005975(carbo…
chr1	44360054	44360149	MACS_peak_20185	13.12	95	NM_006279	ST3GAL3	13.12	358.62	0	6487	EIEE15|MRT12|SIAT6|ST3GALII|ST3GalIII|ST3N	MIM:606494|HGNC:HGNC:10866|Ensembl:ENSG00000126091|HPRD:05930|Vega:OTTHUMG00000007561	ST3 beta-galactoside alpha-2,3-sialyltransferase 3	hsa00514(Other types of O-glycan biosynthesis)//hsa00533(Glycosaminoglycan biosynthesis - keratan sulfate)//hsa00601(Glycosphingolipid biosynthesis - lacto and neolacto series)//	GO:0016021(integral component of membrane)//GO:0005576(extracellular region)//GO:0005794(Golgi apparatus)//GO:0032580(Golgi cisterna membrane)//GO:0030173(integral component of Golgi membrane)//GO:0000139(Golgi membrane)	GO:0003836(beta-galactoside (CMP) alpha-2,3-sialyltransferase activity)//GO:0008373(sialyltransferase activity)//GO:0008118(N-acetyllactosaminide alpha-2,3-sialyltransferase activity)	GO:0044267(cellular protein metabolic process)//GO:0044281(small molecule metabolic process)//GO:0006488(dolichol-linked oligosaccharide biosynthetic process)//GO:0016266(O-glycan processing)//GO:0009311(oligosaccharide metabolic process)//GO:0030203(glycosaminoglycan metabolic process)//GO:0006493(protein O-linked glycosylation)//GO:0018146(keratan sulfate biosynthetic process)//GO:0005975(carbo…
chr1	44398991	44399007	MACS_peak_20208	14.83	16	NM_057090	ARTN	14.83	358.62	0	9048	ENOVIN|EVN|NBN	MIM:603886|HGNC:HGNC:727|Ensembl:ENSG00000117407|HPRD:04863|Vega:OTTHUMG00000007705	artemin		GO:0005615(extracellular space)	GO:0005102(receptor binding)//GO:0008083(growth factor activity)	GO:0007411(axon guidance)//GO:0007422(peripheral nervous system development)//GO:0007405(neuroblast proliferation)//GO:0050930(induction of positive chemotaxis)//GO:0097021(lymphocyte migration into lymphoid organs)//GO:0061146(Peyer's patch morphogenesis)//GO:0007165(signal transduction)
chr1	44399783	44399870	MACS_peak_20209	14.83	87	NM_057090	ARTN	14.83	717.25	0	9048	ENOVIN|EVN|NBN	MIM:603886|HGNC:HGNC:727|Ensembl:ENSG00000117407|HPRD:04863|Vega:OTTHUMG00000007705	artemin		GO:0005615(extracellular space)	GO:0005102(receptor binding)//GO:0008083(growth factor activity)	GO:0007411(axon guidance)//GO:0007422(peripheral nervous system development)//GO:0007405(neuroblast proliferation)//GO:0050930(induction of positive chemotaxis)//GO:0097021(lymphocyte migration into lymphoid organs)//GO:0061146(Peyer's patch morphogenesis)//GO:0007165(signal transduction)
chr1	44401030	44401388	MACS_peak_20210	14.42	358	ENST00000372354	ARTN	14.42	298.85	0	9048	ENOVIN|EVN|NBN	MIM:603886|HGNC:HGNC:727|Ensembl:ENSG00000117407|HPRD:04863|Vega:OTTHUMG00000007705	artemin		GO:0005615(extracellular space)	GO:0005102(receptor binding)//GO:0008083(growth factor activity)	GO:0007411(axon guidance)//GO:0007422(peripheral nervous system development)//GO:0007405(neuroblast proliferation)//GO:0050930(induction of positive chemotaxis)//GO:0097021(lymphocyte migration into lymphoid organs)//GO:0061146(Peyer's patch morphogenesis)//GO:0007165(signal transduction)
chr1	44402079	44402623	MACS_peak_20211	13.52	544	NM_057090	ARTN	13.52	717.25	0	9048	ENOVIN|EVN|NBN	MIM:603886|HGNC:HGNC:727|Ensembl:ENSG00000117407|HPRD:04863|Vega:OTTHUMG00000007705	artemin		GO:0005615(extracellular space)	GO:0005102(receptor binding)//GO:0008083(growth factor activity)	GO:0007411(axon guidance)//GO:0007422(peripheral nervous system development)//GO:0007405(neuroblast proliferation)//GO:0050930(induction of positive chemotaxis)//GO:0097021(lymphocyte migration into lymphoid organs)//GO:0061146(Peyer's patch morphogenesis)//GO:0007165(signal transduction)
chr1	44424132	44424267	MACS_peak_20226	14.83	135	NM_014652	IPO13	14.83	836.79	0	9670	IMP13|KAP13|LGL2|RANBP13	MIM:610411|HGNC:HGNC:16853|Ensembl:ENSG00000117408|HPRD:13742|Vega:OTTHUMG00000008297	importin 13		GO:0031965(nuclear membrane)//GO:0005737(cytoplasm)	GO:0008139(nuclear localization sequence binding)//GO:0005515(protein binding)//GO:0008565(protein transporter activity)//GO:0008536(Ran GTPase binding)	GO:0006606(protein import into nucleus)
chr1	44437829	44438006	MACS_peak_20232	14.08	177	NM_001384	DPH2	14.08	777.02	0	1802	DPH2L2	MIM:603456|HGNC:HGNC:3004|Ensembl:ENSG00000132768|HPRD:16023|Vega:OTTHUMG00000008295	DPH2 homolog		GO:0005829(cytosol)	GO:0090560(2-(3-amino-3-carboxypropyl)histidine synthase activity)//GO:0005515(protein binding)	GO:0043687(post-translational protein modification)//GO:0044267(cellular protein metabolic process)//GO:0017183(peptidyl-diphthamide biosynthetic process from peptidyl-histidine)
chr1	44447360	44447596	MACS_peak_20236	13.52	236	NM_003780	B4GALT2	13.52	478.17	0	8704	B4Gal-T2|B4Gal-T3|beta4Gal-T2	MIM:604013|HGNC:HGNC:925|Ensembl:ENSG00000117411|HPRD:04928|Vega:OTTHUMG00000008296	UDP-Gal:betaGlcNAc beta 1,4- galactosyltransferase, polypeptide 2	hsa00052(Galactose metabolism)//hsa00510(N-Glycan biosynthesis)//hsa00514(Other types of O-glycan biosynthesis)//hsa00533(Glycosaminoglycan biosynthesis - keratan sulfate)//hsa00601(Glycosphingolipid biosynthesis - lacto and neolacto series)//	GO:0016021(integral component of membrane)//GO:0000139(Golgi membrane)//GO:0032580(Golgi cisterna membrane)	GO:0003831(beta-N-acetylglucosaminylglycopeptide beta-1,4-galactosyltransferase activity)//GO:0008378(galactosyltransferase activity)//GO:0046872(metal ion binding)//GO:0003945(N-acetyllactosamine synthase activity)//GO:0004461(lactose synthase activity)	GO:0044267(cellular protein metabolic process)//GO:0044281(small molecule metabolic process)//GO:0042339(keratan sulfate metabolic process)//GO:0018146(keratan sulfate biosynthetic process)//GO:0005975(carbohydrate metabolic process)//GO:0043687(post-translational protein modification)//GO:0018279(protein N-linked glycosylation via asparagine)//GO:0030203(glycosaminoglycan metabolic process)
chr1	44456450	44456843	MACS_peak_20244	13.67	393	NM_003780	B4GALT2	13.67	597.71	0	8704	B4Gal-T2|B4Gal-T3|beta4Gal-T2	MIM:604013|HGNC:HGNC:925|Ensembl:ENSG00000117411|HPRD:04928|Vega:OTTHUMG00000008296	UDP-Gal:betaGlcNAc beta 1,4- galactosyltransferase, polypeptide 2	hsa00052(Galactose metabolism)//hsa00510(N-Glycan biosynthesis)//hsa00514(Other types of O-glycan biosynthesis)//hsa00533(Glycosaminoglycan biosynthesis - keratan sulfate)//hsa00601(Glycosphingolipid biosynthesis - lacto and neolacto series)//	GO:0016021(integral component of membrane)//GO:0000139(Golgi membrane)//GO:0032580(Golgi cisterna membrane)	GO:0003831(beta-N-acetylglucosaminylglycopeptide beta-1,4-galactosyltransferase activity)//GO:0008378(galactosyltransferase activity)//GO:0046872(metal ion binding)//GO:0003945(N-acetyllactosamine synthase activity)//GO:0004461(lactose synthase activity)	GO:0044267(cellular protein metabolic process)//GO:0044281(small molecule metabolic process)//GO:0042339(keratan sulfate metabolic process)//GO:0018146(keratan sulfate biosynthetic process)//GO:0005975(carbohydrate metabolic process)//GO:0043687(post-translational protein modification)//GO:0018279(protein N-linked glycosylation via asparagine)//GO:0030203(glycosaminoglycan metabolic process)
chr1	44457171	44457592	MACS_peak_20245	14.57	421	ENST00000372307	SLC6A9	14.57	717.25	0	6536	GLYT1	MIM:601019|HGNC:HGNC:11056|Ensembl:ENSG00000196517|HPRD:03010|Vega:OTTHUMG00000008294	solute carrier family 6 member 9		GO:0016020(membrane)//GO:0005886(plasma membrane)//GO:0005887(integral component of plasma membrane)	GO:0005328(neurotransmitter:sodium symporter activity)//GO:0015375(glycine:sodium symporter activity)//GO:0005283(sodium:amino acid symporter activity)	GO:0006810(transport)//GO:0061537(glycine secretion, neurotransmission)//GO:0036233(glycine import)//GO:0055085(transmembrane transport)//GO:0060012(synaptic transmission, glycinergic)//GO:0003333(amino acid transmembrane transport)//GO:0006836(neurotransmitter transport)
chr1	44497106	44497164	MACS_peak_20268	14.26	58	NM_001024845	SLC6A9	14.26	418.39	0	6536	GLYT1	MIM:601019|HGNC:HGNC:11056|Ensembl:ENSG00000196517|HPRD:03010|Vega:OTTHUMG00000008294	solute carrier family 6 member 9		GO:0016020(membrane)//GO:0005886(plasma membrane)//GO:0005887(integral component of plasma membrane)	GO:0005328(neurotransmitter:sodium symporter activity)//GO:0015375(glycine:sodium symporter activity)//GO:0005283(sodium:amino acid symporter activity)	GO:0006810(transport)//GO:0061537(glycine secretion, neurotransmission)//GO:0036233(glycine import)//GO:0055085(transmembrane transport)//GO:0060012(synaptic transmission, glycinergic)//GO:0003333(amino acid transmembrane transport)//GO:0006836(neurotransmitter transport)
chr1	44595254	44595850	MACS_peak_20303	13.13	596	NM_173484	KLF17	13.13	1135.64	0	128209	ZNF393|Zfp393	MIM:609602|HGNC:HGNC:18830|Ensembl:ENSG00000171872|HPRD:08272|Vega:OTTHUMG00000009664	Kruppel-like factor 17		GO:0005634(nucleus)	GO:0003700(transcription factor activity, sequence-specific DNA binding)//GO:0000978(RNA polymerase II core promoter proximal region sequence-specific DNA binding)//GO:0044212(transcription regulatory region DNA binding)//GO:0001078(transcriptional repressor activity, RNA polymerase II core promoter proximal region sequence-specific binding)//GO:0046872(metal ion binding)//GO:0005515(protein bind…	GO:0006357(regulation of transcription from RNA polymerase II promoter)//GO:0006351(transcription, DNA-templated)//GO:0007276(gamete generation)//GO:0000122(negative regulation of transcription from RNA polymerase II promoter)
chr1	44598909	44598958	MACS_peak_20304	14.01	49	NM_173484	KLF17	14.01	298.85	0	128209	ZNF393|Zfp393	MIM:609602|HGNC:HGNC:18830|Ensembl:ENSG00000171872|HPRD:08272|Vega:OTTHUMG00000009664	Kruppel-like factor 17		GO:0005634(nucleus)	GO:0003700(transcription factor activity, sequence-specific DNA binding)//GO:0000978(RNA polymerase II core promoter proximal region sequence-specific DNA binding)//GO:0044212(transcription regulatory region DNA binding)//GO:0001078(transcriptional repressor activity, RNA polymerase II core promoter proximal region sequence-specific binding)//GO:0046872(metal ion binding)//GO:0005515(protein bind…	GO:0006357(regulation of transcription from RNA polymerase II promoter)//GO:0006351(transcription, DNA-templated)//GO:0007276(gamete generation)//GO:0000122(negative regulation of transcription from RNA polymerase II promoter)
chr1	44599782	44600096	MACS_peak_20305	14.83	314	NM_173484	KLF17	14.83	358.62	0	128209	ZNF393|Zfp393	MIM:609602|HGNC:HGNC:18830|Ensembl:ENSG00000171872|HPRD:08272|Vega:OTTHUMG00000009664	Kruppel-like factor 17		GO:0005634(nucleus)	GO:0003700(transcription factor activity, sequence-specific DNA binding)//GO:0000978(RNA polymerase II core promoter proximal region sequence-specific DNA binding)//GO:0044212(transcription regulatory region DNA binding)//GO:0001078(transcriptional repressor activity, RNA polymerase II core promoter proximal region sequence-specific binding)//GO:0046872(metal ion binding)//GO:0005515(protein bind…	GO:0006357(regulation of transcription from RNA polymerase II promoter)//GO:0006351(transcription, DNA-templated)//GO:0007276(gamete generation)//GO:0000122(negative regulation of transcription from RNA polymerase II promoter)
chr1	44600262	44600476	MACS_peak_20306	14.83	214	NM_173484	KLF17	14.83	358.62	0	128209	ZNF393|Zfp393	MIM:609602|HGNC:HGNC:18830|Ensembl:ENSG00000171872|HPRD:08272|Vega:OTTHUMG00000009664	Kruppel-like factor 17		GO:0005634(nucleus)	GO:0003700(transcription factor activity, sequence-specific DNA binding)//GO:0000978(RNA polymerase II core promoter proximal region sequence-specific DNA binding)//GO:0044212(transcription regulatory region DNA binding)//GO:0001078(transcriptional repressor activity, RNA polymerase II core promoter proximal region sequence-specific binding)//GO:0046872(metal ion binding)//GO:0005515(protein bind…	GO:0006357(regulation of transcription from RNA polymerase II promoter)//GO:0006351(transcription, DNA-templated)//GO:0007276(gamete generation)//GO:0000122(negative regulation of transcription from RNA polymerase II promoter)
chr1	44749657	44749741	MACS_peak_20369	13.89	84	ENST00000456170	ERI3	13.89	537.94	0	79033	PINT1|PRNPIP	MIM:609917|HGNC:HGNC:17276|Ensembl:ENSG00000117419|HPRD:15175|Vega:OTTHUMG00000007637	ERI1 exoribonuclease family member 3			GO:0044822(poly(A) RNA binding)//GO:0003676(nucleic acid binding)//GO:0046872(metal ion binding)//GO:0004527(exonuclease activity)	GO:0090305(nucleic acid phosphodiester bond hydrolysis)//GO:0006259(DNA metabolic process)
chr1	44750570	44750579	MACS_peak_20370	14.83	9	NM_024066	ERI3	14.83	478.17	0	79033	PINT1|PRNPIP	MIM:609917|HGNC:HGNC:17276|Ensembl:ENSG00000117419|HPRD:15175|Vega:OTTHUMG00000007637	ERI1 exoribonuclease family member 3			GO:0044822(poly(A) RNA binding)//GO:0003676(nucleic acid binding)//GO:0046872(metal ion binding)//GO:0004527(exonuclease activity)	GO:0090305(nucleic acid phosphodiester bond hydrolysis)//GO:0006259(DNA metabolic process)
chr1	44820563	44820765	MACS_peak_20418	13.88	202	NM_024066	ERI3	13.88	597.71	0	79033	PINT1|PRNPIP	MIM:609917|HGNC:HGNC:17276|Ensembl:ENSG00000117419|HPRD:15175|Vega:OTTHUMG00000007637	ERI1 exoribonuclease family member 3			GO:0044822(poly(A) RNA binding)//GO:0003676(nucleic acid binding)//GO:0046872(metal ion binding)//GO:0004527(exonuclease activity)	GO:0090305(nucleic acid phosphodiester bond hydrolysis)//GO:0006259(DNA metabolic process)
chr1	45088413	45088459	MACS_peak_20542	14.23	46	NM_018150	RNF220	14.23	239.08	0	55182	C1orf164	MIM:616136|HGNC:HGNC:25552|Ensembl:ENSG00000187147|HPRD:13336|Vega:OTTHUMG00000007697	ring finger protein 220		GO:0005737(cytoplasm)	GO:0016874(ligase activity)//GO:0004842(ubiquitin-protein transferase activity)//GO:0008270(zinc ion binding)//GO:0005515(protein binding)//GO:0061630(ubiquitin protein ligase activity)	GO:0090263(positive regulation of canonical Wnt signaling pathway)//GO:0016567(protein ubiquitination)//GO:0051865(protein autoubiquitination)
chr1	45100909	45102129	MACS_peak_20551	14.24	1220	ENST00000372242	TMEM53	14.24	2689.68	0	79639	NET4	HGNC:HGNC:26186|Ensembl:ENSG00000126106|HPRD:07989|Vega:OTTHUMG00000007833	transmembrane protein 53		GO:0016021(integral component of membrane)//GO:0005634(nucleus)
chr1	45139438	45139740	MACS_peak_20576	13.44	302	uc009vxh.1	TMEM53	13.44	1016.1	0	79639	NET4	HGNC:HGNC:26186|Ensembl:ENSG00000126106|HPRD:07989|Vega:OTTHUMG00000007833	transmembrane protein 53		GO:0016021(integral component of membrane)//GO:0005634(nucleus)
chr1	45150158	45150328	MACS_peak_20583	14.83	170	ENST00000418644	C1orf228	14.83	478.17	0	339541	NCRNA00082|p40	HGNC:HGNC:34345|Ensembl:ENSG00000198520|HPRD:17525|Vega:OTTHUMG00000007834	chromosome 1 open reading frame 228
chr1	45169760	45169845	MACS_peak_20596	14.83	85	NM_001145636	C1orf228	14.83	418.39	0	339541	NCRNA00082|p40	HGNC:HGNC:34345|Ensembl:ENSG00000198520|HPRD:17525|Vega:OTTHUMG00000007834	chromosome 1 open reading frame 228
chr1	45212226	45212431	MACS_peak_20622	14.83	205	NM_001297656	KIF2C	14.83	717.25	0	11004	CT139|KNSL6|MCAK	MIM:604538|HGNC:HGNC:6393|Ensembl:ENSG00000142945|HPRD:05172|Vega:OTTHUMG00000008416	kinesin family member 2C		GO:0005871(kinesin complex)//GO:0005874(microtubule)//GO:0016020(membrane)//GO:0005881(cytoplasmic microtubule)//GO:0000776(kinetochore)//GO:0005829(cytosol)//GO:0015630(microtubule cytoskeleton)//GO:0005634(nucleus)//GO:0000775(chromosome, centromeric region)//GO:0000777(condensed chromosome kinetochore)//GO:0035371(microtubule plus-end)	GO:0051010(microtubule plus-end binding)//GO:0003777(microtubule motor activity)//GO:0005524(ATP binding)//GO:0019237(centromeric DNA binding)//GO:0016887(ATPase activity)//GO:0008017(microtubule binding)//GO:0005515(protein binding)	GO:0007080(mitotic metaphase plate congression)//GO:0007067(mitotic nuclear division)//GO:0007019(microtubule depolymerization)//GO:0007018(microtubule-based movement)//GO:0007596(blood coagulation)//GO:0051301(cell division)//GO:0008283(cell proliferation)//GO:0000278(mitotic cell cycle)//GO:0007264(small GTPase mediated signal transduction)//GO:0051983(regulation of chromosome segregation)//GO:…
chr1	45218803	45218926	MACS_peak_20625	18.31	123	NM_006845	KIF2C	18.31	3406.93	0.13	11004	CT139|KNSL6|MCAK	MIM:604538|HGNC:HGNC:6393|Ensembl:ENSG00000142945|HPRD:05172|Vega:OTTHUMG00000008416	kinesin family member 2C		GO:0005871(kinesin complex)//GO:0005874(microtubule)//GO:0016020(membrane)//GO:0005881(cytoplasmic microtubule)//GO:0000776(kinetochore)//GO:0005829(cytosol)//GO:0015630(microtubule cytoskeleton)//GO:0005634(nucleus)//GO:0000775(chromosome, centromeric region)//GO:0000777(condensed chromosome kinetochore)//GO:0035371(microtubule plus-end)	GO:0051010(microtubule plus-end binding)//GO:0003777(microtubule motor activity)//GO:0005524(ATP binding)//GO:0019237(centromeric DNA binding)//GO:0016887(ATPase activity)//GO:0008017(microtubule binding)//GO:0005515(protein binding)	GO:0007080(mitotic metaphase plate congression)//GO:0007067(mitotic nuclear division)//GO:0007019(microtubule depolymerization)//GO:0007018(microtubule-based movement)//GO:0007596(blood coagulation)//GO:0051301(cell division)//GO:0008283(cell proliferation)//GO:0000278(mitotic cell cycle)//GO:0007264(small GTPase mediated signal transduction)//GO:0051983(regulation of chromosome segregation)//GO:…
chr1	45232768	45233438	MACS_peak_20630	14.13	670	NM_006845	KIF2C	14.13	2390.83	0	11004	CT139|KNSL6|MCAK	MIM:604538|HGNC:HGNC:6393|Ensembl:ENSG00000142945|HPRD:05172|Vega:OTTHUMG00000008416	kinesin family member 2C		GO:0005871(kinesin complex)//GO:0005874(microtubule)//GO:0016020(membrane)//GO:0005881(cytoplasmic microtubule)//GO:0000776(kinetochore)//GO:0005829(cytosol)//GO:0015630(microtubule cytoskeleton)//GO:0005634(nucleus)//GO:0000775(chromosome, centromeric region)//GO:0000777(condensed chromosome kinetochore)//GO:0035371(microtubule plus-end)	GO:0051010(microtubule plus-end binding)//GO:0003777(microtubule motor activity)//GO:0005524(ATP binding)//GO:0019237(centromeric DNA binding)//GO:0016887(ATPase activity)//GO:0008017(microtubule binding)//GO:0005515(protein binding)	GO:0007080(mitotic metaphase plate congression)//GO:0007067(mitotic nuclear division)//GO:0007019(microtubule depolymerization)//GO:0007018(microtubule-based movement)//GO:0007596(blood coagulation)//GO:0051301(cell division)//GO:0008283(cell proliferation)//GO:0000278(mitotic cell cycle)//GO:0007264(small GTPase mediated signal transduction)//GO:0051983(regulation of chromosome segregation)//GO:…
chr1	45271325	45271667	MACS_peak_20653	14.83	342	NM_004073	PLK3	14.83	597.71	0	1263	CNK|FNK|PLK-3|PRK	MIM:602913|HGNC:HGNC:2154|Ensembl:ENSG00000173846|HPRD:04222|Vega:OTTHUMG00000008491	polo like kinase 3	hsa04068(FoxO signaling pathway)//hsa05152(Tuberculosis)	GO:0030425(dendrite)//GO:0005813(centrosome)//GO:0005795(Golgi stack)//GO:0000785(chromatin)//GO:0005730(nucleolus)//GO:0005634(nucleus)//GO:0005737(cytoplasm)//GO:0043025(neuronal cell body)	GO:0005524(ATP binding)//GO:0005515(protein binding)//GO:0004674(protein serine/threonine kinase activity)//GO:0002039(p53 binding)	GO:0043066(negative regulation of apoptotic process)//GO:0090166(Golgi disassembly)//GO:0009314(response to radiation)//GO:0006974(cellular response to DNA damage stimulus)//GO:0006468(protein phosphorylation)//GO:0006970(response to osmotic stress)//GO:0000082(G1/S transition of mitotic cell cycle)//GO:0043491(protein kinase B signaling)//GO:0051302(regulation of cell division)//GO:0044819(mitot…
chr1	45308532	45308616	MACS_peak_20664	14.15	84	NM_003738	PTCH2	14.15	478.17	0	8643	PTC2	MIM:603673|HGNC:HGNC:9586|Ensembl:ENSG00000117425|HPRD:04722|Vega:OTTHUMG00000008490	patched 2	hsa04340(Hedgehog signaling pathway)//hsa05200(Pathways in cancer)//hsa05217(Basal cell carcinoma)	GO:0016021(integral component of membrane)	GO:0097108(hedgehog family protein binding)//GO:0008158(hedgehog receptor activity)//GO:0005119(smoothened binding)	GO:0043588(skin development)//GO:0042633(hair cycle)//GO:0001709(cell fate determination)//GO:0045606(positive regulation of epidermal cell differentiation)//GO:0009957(epidermal cell fate specification)//GO:0045879(negative regulation of smoothened signaling pathway)//GO:0007165(signal transduction)
chr1	45345499	45345680	MACS_peak_20686	14.07	181	NM_020365	EIF2B3	14.07	400	0	8891	EIF-2B|EIF2Bgamma	MIM:606273|HGNC:HGNC:3259|Ensembl:ENSG00000070785|HPRD:09379|Vega:OTTHUMG00000008585	eukaryotic translation initiation factor 2B subunit gamma	hsa03013(RNA transport)	GO:0005851(eukaryotic translation initiation factor 2B complex)//GO:0005737(cytoplasm)//GO:0005829(cytosol)	GO:0005085(guanyl-nucleotide exchange factor activity)//GO:0008135(translation factor activity, RNA binding)//GO:0005515(protein binding)//GO:0003743(translation initiation factor activity)//GO:0016779(nucleotidyltransferase activity)	GO:0044267(cellular protein metabolic process)//GO:0009408(response to heat)//GO:0009749(response to glucose)//GO:0051716(cellular response to stimulus)//GO:0010467(gene expression)//GO:0043547(positive regulation of GTPase activity)//GO:0006412(translation)//GO:0006413(translational initiation)//GO:0014003(oligodendrocyte development)//GO:0032057(negative regulation of translational initiation i…
chr1	45392299	45392411	MACS_peak_20714	13.84	112	NM_020365	EIF2B3	13.84	400	0	8891	EIF-2B|EIF2Bgamma	MIM:606273|HGNC:HGNC:3259|Ensembl:ENSG00000070785|HPRD:09379|Vega:OTTHUMG00000008585	eukaryotic translation initiation factor 2B subunit gamma	hsa03013(RNA transport)	GO:0005851(eukaryotic translation initiation factor 2B complex)//GO:0005737(cytoplasm)//GO:0005829(cytosol)	GO:0005085(guanyl-nucleotide exchange factor activity)//GO:0008135(translation factor activity, RNA binding)//GO:0005515(protein binding)//GO:0003743(translation initiation factor activity)//GO:0016779(nucleotidyltransferase activity)	GO:0044267(cellular protein metabolic process)//GO:0009408(response to heat)//GO:0009749(response to glucose)//GO:0051716(cellular response to stimulus)//GO:0010467(gene expression)//GO:0043547(positive regulation of GTPase activity)//GO:0006412(translation)//GO:0006413(translational initiation)//GO:0014003(oligodendrocyte development)//GO:0032057(negative regulation of translational initiation i…
chr1	45443986	45444132	MACS_peak_20738	14.09	146	NM_020365	EIF2B3	14.09	358.62	0	8891	EIF-2B|EIF2Bgamma	MIM:606273|HGNC:HGNC:3259|Ensembl:ENSG00000070785|HPRD:09379|Vega:OTTHUMG00000008585	eukaryotic translation initiation factor 2B subunit gamma	hsa03013(RNA transport)	GO:0005851(eukaryotic translation initiation factor 2B complex)//GO:0005737(cytoplasm)//GO:0005829(cytosol)	GO:0005085(guanyl-nucleotide exchange factor activity)//GO:0008135(translation factor activity, RNA binding)//GO:0005515(protein binding)//GO:0003743(translation initiation factor activity)//GO:0016779(nucleotidyltransferase activity)	GO:0044267(cellular protein metabolic process)//GO:0009408(response to heat)//GO:0009749(response to glucose)//GO:0051716(cellular response to stimulus)//GO:0010467(gene expression)//GO:0043547(positive regulation of GTPase activity)//GO:0006412(translation)//GO:0006413(translational initiation)//GO:0014003(oligodendrocyte development)//GO:0032057(negative regulation of translational initiation i…
chr1	45472363	45472451	MACS_peak_20750	14.83	88	NM_024602	HECTD3	14.83	358.62	0	79654	-	HGNC:HGNC:26117|Ensembl:ENSG00000126107|HPRD:13383|Vega:OTTHUMG00000008587	HECT domain containing E3 ubiquitin protein ligase 3		GO:0048471(perinuclear region of cytoplasm)	GO:0016874(ligase activity)//GO:0004842(ubiquitin-protein transferase activity)//GO:0005515(protein binding)//GO:0019905(syntaxin binding)	GO:0043161(proteasome-mediated ubiquitin-dependent protein catabolic process)//GO:0042787(protein ubiquitination involved in ubiquitin-dependent protein catabolic process)
chr1	45473084	45473267	MACS_peak_20751	13.1	183	NM_024602	HECTD3	13.1	537.94	0	79654	-	HGNC:HGNC:26117|Ensembl:ENSG00000126107|HPRD:13383|Vega:OTTHUMG00000008587	HECT domain containing E3 ubiquitin protein ligase 3		GO:0048471(perinuclear region of cytoplasm)	GO:0016874(ligase activity)//GO:0004842(ubiquitin-protein transferase activity)//GO:0005515(protein binding)//GO:0019905(syntaxin binding)	GO:0043161(proteasome-mediated ubiquitin-dependent protein catabolic process)//GO:0042787(protein ubiquitination involved in ubiquitin-dependent protein catabolic process)
chr1	45473919	45474223	MACS_peak_20752	14.22	304	ENST00000372168	HECTD3	14.22	298.85	0	79654	-	HGNC:HGNC:26117|Ensembl:ENSG00000126107|HPRD:13383|Vega:OTTHUMG00000008587	HECT domain containing E3 ubiquitin protein ligase 3		GO:0048471(perinuclear region of cytoplasm)	GO:0016874(ligase activity)//GO:0004842(ubiquitin-protein transferase activity)//GO:0005515(protein binding)//GO:0019905(syntaxin binding)	GO:0043161(proteasome-mediated ubiquitin-dependent protein catabolic process)//GO:0042787(protein ubiquitination involved in ubiquitin-dependent protein catabolic process)
chr1	45481008	45481341	MACS_peak_20756	13.29	333	NM_000374	UROD	13.29	239.08	0	7389	PCT|UPD	MIM:613521|HGNC:HGNC:12591|Ensembl:ENSG00000126088|HPRD:01441|Vega:OTTHUMG00000008949	uroporphyrinogen decarboxylase	hsa00860(Porphyrin and chlorophyll metabolism)//	GO:0005654(nucleoplasm)//GO:0005737(cytoplasm)//GO:0005829(cytosol)	GO:0004853(uroporphyrinogen decarboxylase activity)//GO:0005515(protein binding)//GO:0008198(ferrous iron binding)	GO:0006782(protoporphyrinogen IX biosynthetic process)//GO:0044281(small molecule metabolic process)//GO:0051597(response to methylmercury)//GO:0010039(response to iron ion)//GO:0032355(response to estradiol)//GO:0001889(liver development)//GO:0046689(response to mercury ion)//GO:0046502(uroporphyrinogen III metabolic process)//GO:0006783(heme biosynthetic process)//GO:0006778(porphyrin-containin…
chr1	45485737	45485744	MACS_peak_20757	14.34	7	NM_020883	ZSWIM5	14.34	836.79	0	57643	-	HGNC:HGNC:29299|Ensembl:ENSG00000162415|Vega:OTTHUMG00000008950	zinc finger SWIM-type containing 5		GO:0005615(extracellular space)	GO:0008270(zinc ion binding)
chr1	45501359	45501476	MACS_peak_20761	14.57	117	NM_020883	ZSWIM5	14.57	1195.41	0	57643	-	HGNC:HGNC:29299|Ensembl:ENSG00000162415|Vega:OTTHUMG00000008950	zinc finger SWIM-type containing 5		GO:0005615(extracellular space)	GO:0008270(zinc ion binding)
chr1	45504736	45504745	MACS_peak_20762	14.83	9	NM_020883	ZSWIM5	14.83	418.39	0	57643	-	HGNC:HGNC:29299|Ensembl:ENSG00000162415|Vega:OTTHUMG00000008950	zinc finger SWIM-type containing 5		GO:0005615(extracellular space)	GO:0008270(zinc ion binding)
chr1	45524280	45524431	MACS_peak_20767	14.44	151	NM_020883	ZSWIM5	14.44	717.25	0	57643	-	HGNC:HGNC:29299|Ensembl:ENSG00000162415|Vega:OTTHUMG00000008950	zinc finger SWIM-type containing 5		GO:0005615(extracellular space)	GO:0008270(zinc ion binding)
chr1	45807144	45807241	MACS_peak_20858	14.32	97	NM_025077	TOE1	14.32	537.94	0	114034	hCaf1z	MIM:613931|HGNC:HGNC:15954|Ensembl:ENSG00000132773|HPRD:18212|Vega:OTTHUMG00000007678	target of EGR1, member 1 (nuclear)		GO:0016607(nuclear speck)//GO:0005730(nucleolus)//GO:0015030(Cajal body)//GO:0005654(nucleoplasm)//GO:0005634(nucleus)//GO:0005737(cytoplasm)	GO:0003676(nucleic acid binding)//GO:0046872(metal ion binding)//GO:0005515(protein binding)//GO:0004535(poly(A)-specific ribonuclease activity)//GO:0000175(3'-5'-exoribonuclease activity)	GO:0090503(RNA phosphodiester bond hydrolysis, exonucleolytic)
chr1	45807620	45807779	MACS_peak_20859	13.73	159	NM_025077	TOE1	13.73	298.85	0	114034	hCaf1z	MIM:613931|HGNC:HGNC:15954|Ensembl:ENSG00000132773|HPRD:18212|Vega:OTTHUMG00000007678	target of EGR1, member 1 (nuclear)		GO:0016607(nuclear speck)//GO:0005730(nucleolus)//GO:0015030(Cajal body)//GO:0005654(nucleoplasm)//GO:0005634(nucleus)//GO:0005737(cytoplasm)	GO:0003676(nucleic acid binding)//GO:0046872(metal ion binding)//GO:0005515(protein binding)//GO:0004535(poly(A)-specific ribonuclease activity)//GO:0000175(3'-5'-exoribonuclease activity)	GO:0090503(RNA phosphodiester bond hydrolysis, exonucleolytic)
chr1	45808753	45809151	MACS_peak_20860	13.5	398	NM_025077	TOE1	13.5	657.48	0	114034	hCaf1z	MIM:613931|HGNC:HGNC:15954|Ensembl:ENSG00000132773|HPRD:18212|Vega:OTTHUMG00000007678	target of EGR1, member 1 (nuclear)		GO:0016607(nuclear speck)//GO:0005730(nucleolus)//GO:0015030(Cajal body)//GO:0005654(nucleoplasm)//GO:0005634(nucleus)//GO:0005737(cytoplasm)	GO:0003676(nucleic acid binding)//GO:0046872(metal ion binding)//GO:0005515(protein binding)//GO:0004535(poly(A)-specific ribonuclease activity)//GO:0000175(3'-5'-exoribonuclease activity)	GO:0090503(RNA phosphodiester bond hydrolysis, exonucleolytic)
chr1	45809265	45809650	MACS_peak_20861	13.36	385	NM_025077	TOE1	13.36	358.62	0	114034	hCaf1z	MIM:613931|HGNC:HGNC:15954|Ensembl:ENSG00000132773|HPRD:18212|Vega:OTTHUMG00000007678	target of EGR1, member 1 (nuclear)		GO:0016607(nuclear speck)//GO:0005730(nucleolus)//GO:0015030(Cajal body)//GO:0005654(nucleoplasm)//GO:0005634(nucleus)//GO:0005737(cytoplasm)	GO:0003676(nucleic acid binding)//GO:0046872(metal ion binding)//GO:0005515(protein binding)//GO:0004535(poly(A)-specific ribonuclease activity)//GO:0000175(3'-5'-exoribonuclease activity)	GO:0090503(RNA phosphodiester bond hydrolysis, exonucleolytic)
chr1	45810237	45810790	MACS_peak_20862	13.45	553	NM_007170	TESK2	13.45	358.62	0	10420	-	MIM:604746|HGNC:HGNC:11732|Ensembl:ENSG00000070759|Vega:OTTHUMG00000007680	testis-specific kinase 2		GO:0005654(nucleoplasm)//GO:0005634(nucleus)//GO:0005737(cytoplasm)	GO:0004674(protein serine/threonine kinase activity)//GO:0004672(protein kinase activity)//GO:0004712(protein serine/threonine/tyrosine kinase activity)//GO:0005524(ATP binding)//GO:0004713(protein tyrosine kinase activity)//GO:0046872(metal ion binding)//GO:0005515(protein binding)	GO:0018108(peptidyl-tyrosine phosphorylation)//GO:0030036(actin cytoskeleton organization)//GO:0006468(protein phosphorylation)//GO:0007283(spermatogenesis)//GO:0048041(focal adhesion assembly)
chr1	45820974	45821121	MACS_peak_20868	14.83	147	NM_007170	TESK2	14.83	836.79	0	10420	-	MIM:604746|HGNC:HGNC:11732|Ensembl:ENSG00000070759|Vega:OTTHUMG00000007680	testis-specific kinase 2		GO:0005654(nucleoplasm)//GO:0005634(nucleus)//GO:0005737(cytoplasm)	GO:0004674(protein serine/threonine kinase activity)//GO:0004672(protein kinase activity)//GO:0004712(protein serine/threonine/tyrosine kinase activity)//GO:0005524(ATP binding)//GO:0004713(protein tyrosine kinase activity)//GO:0046872(metal ion binding)//GO:0005515(protein binding)	GO:0018108(peptidyl-tyrosine phosphorylation)//GO:0030036(actin cytoskeleton organization)//GO:0006468(protein phosphorylation)//GO:0007283(spermatogenesis)//GO:0048041(focal adhesion assembly)
chr1	45962099	45962295	MACS_peak_20917	14.83	196	ENST00000488405	CCDC163P	14.83	896.56	0	126661	C1orf231	HGNC:HGNC:27003|Ensembl:ENSG00000280670|Vega:OTTHUMG00000007741	coiled-coil domain containing 163, pseudogene		GO:0016021(integral component of membrane)
chr1	46035562	46035723	MACS_peak_20952	13.68	161	NM_006066	AKR1A1	13.68	1374.72	0	10327	ALDR1|ALR|ARM|DD3|HEL-S-6	MIM:103830|HGNC:HGNC:380|Ensembl:ENSG00000117448|HPRD:00069|Vega:OTTHUMG00000007740	aldo-keto reductase family 1, member A1 (aldehyde reductase)	hsa00010(Glycolysis / Gluconeogenesis)//hsa00040(Pentose and glucuronate interconversions)//hsa00561(Glycerolipid metabolism)//	GO:0070062(extracellular exosome)//GO:0005615(extracellular space)//GO:0016324(apical plasma membrane)//GO:0005829(cytosol)	GO:0009055(electron carrier activity)//GO:0047939(L-glucuronate reductase activity)//GO:0016491(oxidoreductase activity)//GO:0005515(protein binding)//GO:0004032(alditol:NADP+ 1-oxidoreductase activity)	GO:0019640(glucuronate catabolic process to xylulose 5-phosphate)//GO:0055114(oxidation-reduction process)//GO:0044281(small molecule metabolic process)//GO:1901687(glutathione derivative biosynthetic process)//GO:0046185(aldehyde catabolic process)//GO:0042840(D-glucuronate catabolic process)//GO:0006081(cellular aldehyde metabolic process)//GO:0006006(glucose metabolic process)//GO:0005975(carb…
chr1	46067732	46068037	MACS_peak_20971	13.89	305	uc001cok.2	NASP	13.89	4064.4	0	4678	FLB7527|HMDRA1|PRO1999	MIM:603185|HGNC:HGNC:7644|Ensembl:ENSG00000132780|HPRD:04423|Vega:OTTHUMG00000007826	nuclear autoantigenic sperm protein (histone-binding)		GO:0043234(protein complex)//GO:0005654(nucleoplasm)//GO:0005634(nucleus)//GO:0005737(cytoplasm)//GO:0000790(nuclear chromatin)	GO:0042393(histone binding)//GO:0051879(Hsp90 protein binding)//GO:0005515(protein binding)//GO:0032403(protein complex binding)	GO:0006335(DNA replication-dependent nucleosome assembly)//GO:0006336(DNA replication-independent nucleosome assembly)//GO:0008584(male gonad development)//GO:0033574(response to testosterone)//GO:0001824(blastocyst development)//GO:0008283(cell proliferation)//GO:0007049(cell cycle)//GO:0006334(nucleosome assembly)//GO:0006260(DNA replication)//GO:0043486(histone exchange)//GO:0015031(protein tr…
chr1	46072153	46074221	MACS_peak_20974	42.33	2068	uc001cok.2	NASP	42.33	9324.22	2.5	4678	FLB7527|HMDRA1|PRO1999	MIM:603185|HGNC:HGNC:7644|Ensembl:ENSG00000132780|HPRD:04423|Vega:OTTHUMG00000007826	nuclear autoantigenic sperm protein (histone-binding)		GO:0043234(protein complex)//GO:0005654(nucleoplasm)//GO:0005634(nucleus)//GO:0005737(cytoplasm)//GO:0000790(nuclear chromatin)	GO:0042393(histone binding)//GO:0051879(Hsp90 protein binding)//GO:0005515(protein binding)//GO:0032403(protein complex binding)	GO:0006335(DNA replication-dependent nucleosome assembly)//GO:0006336(DNA replication-independent nucleosome assembly)//GO:0008584(male gonad development)//GO:0033574(response to testosterone)//GO:0001824(blastocyst development)//GO:0008283(cell proliferation)//GO:0007049(cell cycle)//GO:0006334(nucleosome assembly)//GO:0006260(DNA replication)//GO:0043486(histone exchange)//GO:0015031(protein tr…
chr1	46108098	46108171	MACS_peak_20993	14.76	73	NM_021639	GPBP1L1	14.76	717.25	0	60313	SP192	HGNC:HGNC:28843|Ensembl:ENSG00000159592|HPRD:15418|Vega:OTTHUMG00000040990	GC-rich promoter binding protein 1 like 1		GO:0005634(nucleus)	GO:0003677(DNA binding)//GO:0003700(transcription factor activity, sequence-specific DNA binding)	GO:0006351(transcription, DNA-templated)//GO:0006355(regulation of transcription, DNA-templated)//GO:0045893(positive regulation of transcription, DNA-templated)
chr1	46151247	46151292	MACS_peak_21014	14.83	45	NM_021639	GPBP1L1	14.83	1195.41	0	60313	SP192	HGNC:HGNC:28843|Ensembl:ENSG00000159592|HPRD:15418|Vega:OTTHUMG00000040990	GC-rich promoter binding protein 1 like 1		GO:0005634(nucleus)	GO:0003677(DNA binding)//GO:0003700(transcription factor activity, sequence-specific DNA binding)	GO:0006351(transcription, DNA-templated)//GO:0006355(regulation of transcription, DNA-templated)//GO:0045893(positive regulation of transcription, DNA-templated)
chr1	46156748	46156782	MACS_peak_21020	13.54	34	NM_016486	TMEM69	13.54	358.62	0	51249	C1orf154	HGNC:HGNC:28035|HPRD:14234	transmembrane protein 69		GO:0016021(integral component of membrane)
chr1	46159155	46159564	MACS_peak_21022	14.73	409	NM_016486	TMEM69	14.73	1195.41	0	51249	C1orf154	HGNC:HGNC:28035|HPRD:14234	transmembrane protein 69		GO:0016021(integral component of membrane)
chr1	46165632	46165862	MACS_peak_21026	14.83	230	NM_005897	IPP	14.83	478.17	0	3652	KLHL27	MIM:147485|HGNC:HGNC:6108|Ensembl:ENSG00000197429|HPRD:00940|Vega:OTTHUMG00000008004	intracisternal A particle-promoted polypeptide		GO:0015629(actin cytoskeleton)//GO:0031463(Cul3-RING ubiquitin ligase complex)//GO:0005737(cytoplasm)	GO:0004842(ubiquitin-protein transferase activity)//GO:0003779(actin binding)	GO:0016567(protein ubiquitination)
chr1	46206577	46207004	MACS_peak_21036	13.14	427	NM_005897	IPP	13.14	239.08	0	3652	KLHL27	MIM:147485|HGNC:HGNC:6108|Ensembl:ENSG00000197429|HPRD:00940|Vega:OTTHUMG00000008004	intracisternal A particle-promoted polypeptide		GO:0015629(actin cytoskeleton)//GO:0031463(Cul3-RING ubiquitin ligase complex)//GO:0005737(cytoplasm)	GO:0004842(ubiquitin-protein transferase activity)//GO:0003779(actin binding)	GO:0016567(protein ubiquitination)
chr1	46211869	46212133	MACS_peak_21038	14.83	264	NM_005897	IPP	14.83	717.25	0	3652	KLHL27	MIM:147485|HGNC:HGNC:6108|Ensembl:ENSG00000197429|HPRD:00940|Vega:OTTHUMG00000008004	intracisternal A particle-promoted polypeptide		GO:0015629(actin cytoskeleton)//GO:0031463(Cul3-RING ubiquitin ligase complex)//GO:0005737(cytoplasm)	GO:0004842(ubiquitin-protein transferase activity)//GO:0003779(actin binding)	GO:0016567(protein ubiquitination)
chr1	46216268	46216485	MACS_peak_21039	13.61	217	NM_005897	IPP	13.61	597.71	0	3652	KLHL27	MIM:147485|HGNC:HGNC:6108|Ensembl:ENSG00000197429|HPRD:00940|Vega:OTTHUMG00000008004	intracisternal A particle-promoted polypeptide		GO:0015629(actin cytoskeleton)//GO:0031463(Cul3-RING ubiquitin ligase complex)//GO:0005737(cytoplasm)	GO:0004842(ubiquitin-protein transferase activity)//GO:0003779(actin binding)	GO:0016567(protein ubiquitination)
chr1	46290104	46290252	MACS_peak_21067	14.83	148	NM_015112	MAST2	14.83	418.39	0	23139	MAST205|MTSSK	MIM:612257|HGNC:HGNC:19035|Ensembl:ENSG00000086015|HPRD:11294|Vega:OTTHUMG00000008007	microtubule associated serine/threonine kinase 2		GO:0005886(plasma membrane)//GO:0015630(microtubule cytoskeleton)//GO:0005737(cytoplasm)	GO:0004674(protein serine/threonine kinase activity)//GO:0019902(phosphatase binding)//GO:0005524(ATP binding)//GO:0000287(magnesium ion binding)//GO:0008017(microtubule binding)//GO:0005515(protein binding)	GO:0045075(regulation of interleukin-12 biosynthetic process)//GO:0007010(cytoskeleton organization)//GO:0006468(protein phosphorylation)//GO:0035556(intracellular signal transduction)//GO:0048515(spermatid differentiation)//GO:0018105(peptidyl-serine phosphorylation)
chr1	46295110	46295253	MACS_peak_21070	14.18	143	NM_015112	MAST2	14.18	717.25	0	23139	MAST205|MTSSK	MIM:612257|HGNC:HGNC:19035|Ensembl:ENSG00000086015|HPRD:11294|Vega:OTTHUMG00000008007	microtubule associated serine/threonine kinase 2		GO:0005886(plasma membrane)//GO:0015630(microtubule cytoskeleton)//GO:0005737(cytoplasm)	GO:0004674(protein serine/threonine kinase activity)//GO:0019902(phosphatase binding)//GO:0005524(ATP binding)//GO:0000287(magnesium ion binding)//GO:0008017(microtubule binding)//GO:0005515(protein binding)	GO:0045075(regulation of interleukin-12 biosynthetic process)//GO:0007010(cytoskeleton organization)//GO:0006468(protein phosphorylation)//GO:0035556(intracellular signal transduction)//GO:0048515(spermatid differentiation)//GO:0018105(peptidyl-serine phosphorylation)
chr1	46383203	46383205	MACS_peak_21117	13.3	2	uc009vya.3	MAST2	13.3	239.08	0	23139	MAST205|MTSSK	MIM:612257|HGNC:HGNC:19035|Ensembl:ENSG00000086015|HPRD:11294|Vega:OTTHUMG00000008007	microtubule associated serine/threonine kinase 2		GO:0005886(plasma membrane)//GO:0015630(microtubule cytoskeleton)//GO:0005737(cytoplasm)	GO:0004674(protein serine/threonine kinase activity)//GO:0019902(phosphatase binding)//GO:0005524(ATP binding)//GO:0000287(magnesium ion binding)//GO:0008017(microtubule binding)//GO:0005515(protein binding)	GO:0045075(regulation of interleukin-12 biosynthetic process)//GO:0007010(cytoskeleton organization)//GO:0006468(protein phosphorylation)//GO:0035556(intracellular signal transduction)//GO:0048515(spermatid differentiation)//GO:0018105(peptidyl-serine phosphorylation)
chr1	46466630	46466651	MACS_peak_21166	14.83	21	uc001cox.1	MAST2	14.83	478.17	0	23139	MAST205|MTSSK	MIM:612257|HGNC:HGNC:19035|Ensembl:ENSG00000086015|HPRD:11294|Vega:OTTHUMG00000008007	microtubule associated serine/threonine kinase 2		GO:0005886(plasma membrane)//GO:0015630(microtubule cytoskeleton)//GO:0005737(cytoplasm)	GO:0004674(protein serine/threonine kinase activity)//GO:0019902(phosphatase binding)//GO:0005524(ATP binding)//GO:0000287(magnesium ion binding)//GO:0008017(microtubule binding)//GO:0005515(protein binding)	GO:0045075(regulation of interleukin-12 biosynthetic process)//GO:0007010(cytoskeleton organization)//GO:0006468(protein phosphorylation)//GO:0035556(intracellular signal transduction)//GO:0048515(spermatid differentiation)//GO:0018105(peptidyl-serine phosphorylation)
chr1	46485267	46485369	MACS_peak_21182	13.21	102	NM_015112	MAST2	13.21	717.25	0	23139	MAST205|MTSSK	MIM:612257|HGNC:HGNC:19035|Ensembl:ENSG00000086015|HPRD:11294|Vega:OTTHUMG00000008007	microtubule associated serine/threonine kinase 2		GO:0005886(plasma membrane)//GO:0015630(microtubule cytoskeleton)//GO:0005737(cytoplasm)	GO:0004674(protein serine/threonine kinase activity)//GO:0019902(phosphatase binding)//GO:0005524(ATP binding)//GO:0000287(magnesium ion binding)//GO:0008017(microtubule binding)//GO:0005515(protein binding)	GO:0045075(regulation of interleukin-12 biosynthetic process)//GO:0007010(cytoskeleton organization)//GO:0006468(protein phosphorylation)//GO:0035556(intracellular signal transduction)//GO:0048515(spermatid differentiation)//GO:0018105(peptidyl-serine phosphorylation)
chr1	46493402	46493535	MACS_peak_21191	13.62	133	NM_015112	MAST2	13.62	1135.64	0	23139	MAST205|MTSSK	MIM:612257|HGNC:HGNC:19035|Ensembl:ENSG00000086015|HPRD:11294|Vega:OTTHUMG00000008007	microtubule associated serine/threonine kinase 2		GO:0005886(plasma membrane)//GO:0015630(microtubule cytoskeleton)//GO:0005737(cytoplasm)	GO:0004674(protein serine/threonine kinase activity)//GO:0019902(phosphatase binding)//GO:0005524(ATP binding)//GO:0000287(magnesium ion binding)//GO:0008017(microtubule binding)//GO:0005515(protein binding)	GO:0045075(regulation of interleukin-12 biosynthetic process)//GO:0007010(cytoskeleton organization)//GO:0006468(protein phosphorylation)//GO:0035556(intracellular signal transduction)//GO:0048515(spermatid differentiation)//GO:0018105(peptidyl-serine phosphorylation)
chr1	46501792	46501796	MACS_peak_21195	14.07	4	NM_015112	MAST2	14.07	650	0	23139	MAST205|MTSSK	MIM:612257|HGNC:HGNC:19035|Ensembl:ENSG00000086015|HPRD:11294|Vega:OTTHUMG00000008007	microtubule associated serine/threonine kinase 2		GO:0005886(plasma membrane)//GO:0015630(microtubule cytoskeleton)//GO:0005737(cytoplasm)	GO:0004674(protein serine/threonine kinase activity)//GO:0019902(phosphatase binding)//GO:0005524(ATP binding)//GO:0000287(magnesium ion binding)//GO:0008017(microtubule binding)//GO:0005515(protein binding)	GO:0045075(regulation of interleukin-12 biosynthetic process)//GO:0007010(cytoskeleton organization)//GO:0006468(protein phosphorylation)//GO:0035556(intracellular signal transduction)//GO:0048515(spermatid differentiation)//GO:0018105(peptidyl-serine phosphorylation)
chr1	46531725	46531851	MACS_peak_21211	13.37	126	NM_003629	PIK3R3	13.37	537.94	0	8503	p55|p55-GAMMA|p55PIK	MIM:606076|HGNC:HGNC:8981|Ensembl:ENSG00000117461|HPRD:05831|Vega:OTTHUMG00000008096	phosphoinositide-3-kinase regulatory subunit 3	hsa04012(ErbB signaling pathway)//hsa04014(Ras signaling pathway)//hsa04015(Rap1 signaling pathway)//hsa04022(cGMP-PKG signaling pathway)//hsa04024(cAMP signaling pathway)//hsa04062(Chemokine signaling pathway)//hsa04066(HIF-1 signaling pathway)//hsa04068(FoxO signaling pathway)//hsa04070(Phosphatidylinositol signaling system)//hsa04071(Sphingolipid signaling pathway)//	GO:0005942(phosphatidylinositol 3-kinase complex)//GO:0005829(cytosol)	GO:0046935(1-phosphatidylinositol-3-kinase regulator activity)//GO:0035014(phosphatidylinositol 3-kinase regulator activity)//GO:0016303(1-phosphatidylinositol-3-kinase activity)//GO:0005515(protein binding)	GO:0006644(phospholipid metabolic process)//GO:0044281(small molecule metabolic process)//GO:0008286(insulin receptor signaling pathway)//GO:0036092(phosphatidylinositol-3-phosphate biosynthetic process)//GO:2001275(positive regulation of glucose import in response to insulin stimulus)//GO:0006661(phosphatidylinositol biosynthetic process)//GO:0043551(regulation of phosphatidylinositol 3-kinase a…
chr1	46532582	46532763	MACS_peak_21212	14.83	181	NM_003629	PIK3R3	14.83	836.79	0	8503	p55|p55-GAMMA|p55PIK	MIM:606076|HGNC:HGNC:8981|Ensembl:ENSG00000117461|HPRD:05831|Vega:OTTHUMG00000008096	phosphoinositide-3-kinase regulatory subunit 3	hsa04012(ErbB signaling pathway)//hsa04014(Ras signaling pathway)//hsa04015(Rap1 signaling pathway)//hsa04022(cGMP-PKG signaling pathway)//hsa04024(cAMP signaling pathway)//hsa04062(Chemokine signaling pathway)//hsa04066(HIF-1 signaling pathway)//hsa04068(FoxO signaling pathway)//hsa04070(Phosphatidylinositol signaling system)//hsa04071(Sphingolipid signaling pathway)//	GO:0005942(phosphatidylinositol 3-kinase complex)//GO:0005829(cytosol)	GO:0046935(1-phosphatidylinositol-3-kinase regulator activity)//GO:0035014(phosphatidylinositol 3-kinase regulator activity)//GO:0016303(1-phosphatidylinositol-3-kinase activity)//GO:0005515(protein binding)	GO:0006644(phospholipid metabolic process)//GO:0044281(small molecule metabolic process)//GO:0008286(insulin receptor signaling pathway)//GO:0036092(phosphatidylinositol-3-phosphate biosynthetic process)//GO:2001275(positive regulation of glucose import in response to insulin stimulus)//GO:0006661(phosphatidylinositol biosynthetic process)//GO:0043551(regulation of phosphatidylinositol 3-kinase a…
chr1	46543186	46543285	MACS_peak_21217	13.43	99	NM_003629	PIK3R3	13.43	358.62	0	8503	p55|p55-GAMMA|p55PIK	MIM:606076|HGNC:HGNC:8981|Ensembl:ENSG00000117461|HPRD:05831|Vega:OTTHUMG00000008096	phosphoinositide-3-kinase regulatory subunit 3	hsa04012(ErbB signaling pathway)//hsa04014(Ras signaling pathway)//hsa04015(Rap1 signaling pathway)//hsa04022(cGMP-PKG signaling pathway)//hsa04024(cAMP signaling pathway)//hsa04062(Chemokine signaling pathway)//hsa04066(HIF-1 signaling pathway)//hsa04068(FoxO signaling pathway)//hsa04070(Phosphatidylinositol signaling system)//hsa04071(Sphingolipid signaling pathway)//	GO:0005942(phosphatidylinositol 3-kinase complex)//GO:0005829(cytosol)	GO:0046935(1-phosphatidylinositol-3-kinase regulator activity)//GO:0035014(phosphatidylinositol 3-kinase regulator activity)//GO:0016303(1-phosphatidylinositol-3-kinase activity)//GO:0005515(protein binding)	GO:0006644(phospholipid metabolic process)//GO:0044281(small molecule metabolic process)//GO:0008286(insulin receptor signaling pathway)//GO:0036092(phosphatidylinositol-3-phosphate biosynthetic process)//GO:2001275(positive regulation of glucose import in response to insulin stimulus)//GO:0006661(phosphatidylinositol biosynthetic process)//GO:0043551(regulation of phosphatidylinositol 3-kinase a…
chr1	46646213	46646330	MACS_peak_21280	13.14	117	NM_005727	TSPAN1	13.14	179.31	0	10103	NET1|TM4C|TM4SF	MIM:613170|HGNC:HGNC:20657|Ensembl:ENSG00000117472|HPRD:18232|Vega:OTTHUMG00000007602	tetraspanin 1		GO:0005886(plasma membrane)//GO:0005887(integral component of plasma membrane)//GO:0016020(membrane)//GO:0048471(perinuclear region of cytoplasm)//GO:0005765(lysosomal membrane)//GO:0070062(extracellular exosome)//GO:0005737(cytoplasm)//GO:0031982(vesicle)	GO:0005515(protein binding)	GO:0045807(positive regulation of endocytosis)//GO:0050821(protein stabilization)//GO:0008283(cell proliferation)//GO:0007166(cell surface receptor signaling pathway)//GO:0016477(cell migration)
chr1	46685619	46686145	MACS_peak_21299	13.66	526	NM_001013615	LURAP1	13.66	717.25	0	541468	C1orf190|LRAP35a|LRP35A	MIM:616129|HGNC:HGNC:32327|Ensembl:ENSG00000171357|HPRD:18478|Vega:OTTHUMG00000007605	leucine rich adaptor protein 1		GO:0042641(actomyosin)//GO:0005737(cytoplasm)	GO:0005515(protein binding)	GO:0001819(positive regulation of cytokine production)//GO:0043123(positive regulation of I-kappaB kinase/NF-kappaB signaling)//GO:0016477(cell migration)//GO:0031032(actomyosin structure organization)
chr1	46782223	46782384	MACS_peak_21338	14.04	161	NM_006004	UQCRH	14.04	657.48	0	7388	QCR6|UQCR8	MIM:613844|HGNC:HGNC:12590|Ensembl:ENSG00000173660|HPRD:15629|Vega:OTTHUMG00000007813	ubiquinol-cytochrome c reductase hinge protein	hsa00190(Oxidative phosphorylation)//	GO:0005743(mitochondrial inner membrane)//GO:0005739(mitochondrion)//GO:0005746(mitochondrial respiratory chain)	GO:0008121(ubiquinol-cytochrome-c reductase activity)//GO:0005515(protein binding)	GO:0055114(oxidation-reduction process)//GO:0044281(small molecule metabolic process)//GO:0009060(aerobic respiration)//GO:0022904(respiratory electron transport chain)//GO:1902600(hydrogen ion transmembrane transport)//GO:0006122(mitochondrial electron transport, ubiquinol to cytochrome c)//GO:0044237(cellular metabolic process)//GO:0006119(oxidative phosphorylation)
chr1	46805895	46806160	MACS_peak_21346	14.83	265	NM_199044	NSUN4	14.83	358.62	0	387338	SHTAP	MIM:615394|HGNC:HGNC:31802|Ensembl:ENSG00000117481|HPRD:14842|Vega:OTTHUMG00000007808	NOP2/Sun RNA methyltransferase family member 4		GO:0005762(mitochondrial large ribosomal subunit)	GO:0008168(methyltransferase activity)//GO:0005515(protein binding)//GO:0070181(small ribosomal subunit rRNA binding)	GO:0070131(positive regulation of mitochondrial translation)//GO:0031167(rRNA methylation)//GO:0042256(mature ribosome assembly)
chr1	46806336	46806591	MACS_peak_21347	13.33	255	NM_199044	NSUN4	13.33	537.94	0	387338	SHTAP	MIM:615394|HGNC:HGNC:31802|Ensembl:ENSG00000117481|HPRD:14842|Vega:OTTHUMG00000007808	NOP2/Sun RNA methyltransferase family member 4		GO:0005762(mitochondrial large ribosomal subunit)	GO:0008168(methyltransferase activity)//GO:0005515(protein binding)//GO:0070181(small ribosomal subunit rRNA binding)	GO:0070131(positive regulation of mitochondrial translation)//GO:0031167(rRNA methylation)//GO:0042256(mature ribosome assembly)
chr1	46812686	46812747	MACS_peak_21352	13.27	61	NM_199044	NSUN4	13.27	1255.18	0	387338	SHTAP	MIM:615394|HGNC:HGNC:31802|Ensembl:ENSG00000117481|HPRD:14842|Vega:OTTHUMG00000007808	NOP2/Sun RNA methyltransferase family member 4		GO:0005762(mitochondrial large ribosomal subunit)	GO:0008168(methyltransferase activity)//GO:0005515(protein binding)//GO:0070181(small ribosomal subunit rRNA binding)	GO:0070131(positive regulation of mitochondrial translation)//GO:0031167(rRNA methylation)//GO:0042256(mature ribosome assembly)
chr1	46818539	46818700	MACS_peak_21356	13.87	161	NM_199044	NSUN4	13.87	777.02	0	387338	SHTAP	MIM:615394|HGNC:HGNC:31802|Ensembl:ENSG00000117481|HPRD:14842|Vega:OTTHUMG00000007808	NOP2/Sun RNA methyltransferase family member 4		GO:0005762(mitochondrial large ribosomal subunit)	GO:0008168(methyltransferase activity)//GO:0005515(protein binding)//GO:0070181(small ribosomal subunit rRNA binding)	GO:0070131(positive regulation of mitochondrial translation)//GO:0031167(rRNA methylation)//GO:0042256(mature ribosome assembly)
chr1	46826375	46826459	MACS_peak_21361	14.77	84	NM_199044	NSUN4	14.77	1195.41	0	387338	SHTAP	MIM:615394|HGNC:HGNC:31802|Ensembl:ENSG00000117481|HPRD:14842|Vega:OTTHUMG00000007808	NOP2/Sun RNA methyltransferase family member 4		GO:0005762(mitochondrial large ribosomal subunit)	GO:0008168(methyltransferase activity)//GO:0005515(protein binding)//GO:0070181(small ribosomal subunit rRNA binding)	GO:0070131(positive regulation of mitochondrial translation)//GO:0031167(rRNA methylation)//GO:0042256(mature ribosome assembly)
chr1	46828806	46829366	MACS_peak_21363	13.39	560	NM_199044	NSUN4	13.39	478.17	0	387338	SHTAP	MIM:615394|HGNC:HGNC:31802|Ensembl:ENSG00000117481|HPRD:14842|Vega:OTTHUMG00000007808	NOP2/Sun RNA methyltransferase family member 4		GO:0005762(mitochondrial large ribosomal subunit)	GO:0008168(methyltransferase activity)//GO:0005515(protein binding)//GO:0070181(small ribosomal subunit rRNA binding)	GO:0070131(positive regulation of mitochondrial translation)//GO:0031167(rRNA methylation)//GO:0042256(mature ribosome assembly)
chr1	46829686	46830107	MACS_peak_21364	14.61	421	NM_199044	NSUN4	14.61	657.48	0	387338	SHTAP	MIM:615394|HGNC:HGNC:31802|Ensembl:ENSG00000117481|HPRD:14842|Vega:OTTHUMG00000007808	NOP2/Sun RNA methyltransferase family member 4		GO:0005762(mitochondrial large ribosomal subunit)	GO:0008168(methyltransferase activity)//GO:0005515(protein binding)//GO:0070181(small ribosomal subunit rRNA binding)	GO:0070131(positive regulation of mitochondrial translation)//GO:0031167(rRNA methylation)//GO:0042256(mature ribosome assembly)
chr1	46870685	46870820	MACS_peak_21381	14.28	135	NM_001441	FAAH	14.28	717.25	0	2166	FAAH-1|PSAB	MIM:602935|HGNC:HGNC:3553|Ensembl:ENSG00000117480|HPRD:04244|Vega:OTTHUMG00000007811	fatty acid amide hydrolase	hsa04723(Retrograde endocannabinoid signaling)	GO:0031090(organelle membrane)//GO:0016021(integral component of membrane)//GO:0005789(endoplasmic reticulum membrane)//GO:0005856(cytoskeleton)	GO:0016884(carbon-nitrogen ligase activity, with glutamine as amido-N-donor)//GO:0017064(fatty acid amide hydrolase activity)//GO:0005515(protein binding)//GO:0047372(acylglycerol lipase activity)	GO:0044281(small molecule metabolic process)//GO:0019369(arachidonic acid metabolic process)//GO:0009062(fatty acid catabolic process)
chr1	46978818	46979125	MACS_peak_21426	14.83	307	NM_147192	DMBX1	14.83	2091.97	0	127343	MBX|OTX3|PAXB	MIM:607410|HGNC:HGNC:19026|Ensembl:ENSG00000197587|HPRD:07593|Vega:OTTHUMG00000007982	diencephalon/mesencephalon homeobox 1		GO:0005667(transcription factor complex)//GO:0005634(nucleus)	GO:0046982(protein heterodimerization activity)//GO:0001227(transcriptional repressor activity, RNA polymerase II transcription regulatory region sequence-specific binding)//GO:0042803(protein homodimerization activity)//GO:0043565(sequence-specific DNA binding)//GO:0003700(transcription factor activity, sequence-specific DNA binding)//GO:0000977(RNA polymerase II regulatory region sequence-speci…	GO:0008343(adult feeding behavior)//GO:0007420(brain development)//GO:0006351(transcription, DNA-templated)//GO:0048589(developmental growth)//GO:0045892(negative regulation of transcription, DNA-templated)//GO:0000122(negative regulation of transcription from RNA polymerase II promoter)//GO:0008344(adult locomotory behavior)//GO:0007417(central nervous system development)
chr1	47011315	47011403	MACS_peak_21442	14.25	88	NM_001097611	KNCN	14.25	1016.1	0	148930	Kino|L5	MIM:611455|HGNC:HGNC:26488|HPRD:08117	kinocilin		GO:0016021(integral component of membrane)//GO:0032437(cuticular plate)//GO:0060091(kinocilium)//GO:0036064(ciliary basal body)//GO:0016324(apical plasma membrane)//GO:0043025(neuronal cell body)
chr1	47011731	47012039	MACS_peak_21443	14.83	308	NM_001097611	KNCN	14.83	478.17	0	148930	Kino|L5	MIM:611455|HGNC:HGNC:26488|HPRD:08117	kinocilin		GO:0016021(integral component of membrane)//GO:0032437(cuticular plate)//GO:0060091(kinocilium)//GO:0036064(ciliary basal body)//GO:0016324(apical plasma membrane)//GO:0043025(neuronal cell body)
chr1	47024091	47024472	MACS_peak_21447	13.32	381	NM_003684	MKNK1	13.32	1075.87	0	8569	MNK1	MIM:606724|HGNC:HGNC:7110|Ensembl:ENSG00000079277|HPRD:09468|Vega:OTTHUMG00000007983	MAP kinase interacting serine/threonine kinase 1	hsa04010(MAPK signaling pathway)//hsa04066(HIF-1 signaling pathway)//hsa04910(Insulin signaling pathway)	GO:0005654(nucleoplasm)//GO:0005737(cytoplasm)//GO:0005829(cytosol)	GO:0004674(protein serine/threonine kinase activity)//GO:0005524(ATP binding)//GO:0005516(calmodulin binding)//GO:0004683(calmodulin-dependent protein kinase activity)//GO:0009931(calcium-dependent protein serine/threonine kinase activity)//GO:0004672(protein kinase activity)//GO:0005515(protein binding)	GO:0018105(peptidyl-serine phosphorylation)//GO:0006468(protein phosphorylation)//GO:0046777(protein autophosphorylation)//GO:0008543(fibroblast growth factor receptor signaling pathway)//GO:0097192(extrinsic apoptotic signaling pathway in absence of ligand)//GO:0035556(intracellular signal transduction)//GO:0006446(regulation of translational initiation)
chr1	47069836	47069923	MACS_peak_21477	14.83	87	ENST00000529170	MKNK1	14.83	836.79	0	8569	MNK1	MIM:606724|HGNC:HGNC:7110|Ensembl:ENSG00000079277|HPRD:09468|Vega:OTTHUMG00000007983	MAP kinase interacting serine/threonine kinase 1	hsa04010(MAPK signaling pathway)//hsa04066(HIF-1 signaling pathway)//hsa04910(Insulin signaling pathway)	GO:0005654(nucleoplasm)//GO:0005737(cytoplasm)//GO:0005829(cytosol)	GO:0004674(protein serine/threonine kinase activity)//GO:0005524(ATP binding)//GO:0005516(calmodulin binding)//GO:0004683(calmodulin-dependent protein kinase activity)//GO:0009931(calcium-dependent protein serine/threonine kinase activity)//GO:0004672(protein kinase activity)//GO:0005515(protein binding)	GO:0018105(peptidyl-serine phosphorylation)//GO:0006468(protein phosphorylation)//GO:0046777(protein autophosphorylation)//GO:0008543(fibroblast growth factor receptor signaling pathway)//GO:0097192(extrinsic apoptotic signaling pathway in absence of ligand)//GO:0035556(intracellular signal transduction)//GO:0006446(regulation of translational initiation)
chr1	47073386	47073672	MACS_peak_21480	13.8	286	NM_145279	MOB3C	13.8	300	0	148932	MOB1E|MOBKL2C	HGNC:HGNC:29800|Ensembl:ENSG00000142961|HPRD:17584|Vega:OTTHUMG00000007989	MOB kinase activator 3C			GO:0046872(metal ion binding)//GO:0005515(protein binding)
chr1	47078575	47078901	MACS_peak_21484	13.52	326	NM_145279	MOB3C	13.52	250	0	148932	MOB1E|MOBKL2C	HGNC:HGNC:29800|Ensembl:ENSG00000142961|HPRD:17584|Vega:OTTHUMG00000007989	MOB kinase activator 3C			GO:0046872(metal ion binding)//GO:0005515(protein binding)
chr1	47080101	47080579	MACS_peak_21485	14.07	478	ENST00000371940	MOB3C	14.07	298.85	0	148932	MOB1E|MOBKL2C	HGNC:HGNC:29800|Ensembl:ENSG00000142961|HPRD:17584|Vega:OTTHUMG00000007989	MOB kinase activator 3C			GO:0046872(metal ion binding)//GO:0005515(protein binding)
chr1	47080620	47080843	MACS_peak_21486	14.83	223	ENST00000371940	MOB3C	14.83	478.17	0	148932	MOB1E|MOBKL2C	HGNC:HGNC:29800|Ensembl:ENSG00000142961|HPRD:17584|Vega:OTTHUMG00000007989	MOB kinase activator 3C			GO:0046872(metal ion binding)//GO:0005515(protein binding)
chr1	47081608	47081939	MACS_peak_21487	14.83	331	ENST00000371940	MOB3C	14.83	777.02	0	148932	MOB1E|MOBKL2C	HGNC:HGNC:29800|Ensembl:ENSG00000142961|HPRD:17584|Vega:OTTHUMG00000007989	MOB kinase activator 3C			GO:0046872(metal ion binding)//GO:0005515(protein binding)
chr1	47082382	47082537	MACS_peak_21488	14.83	155	NM_201403	MOB3C	14.83	777.02	0	148932	MOB1E|MOBKL2C	HGNC:HGNC:29800|Ensembl:ENSG00000142961|HPRD:17584|Vega:OTTHUMG00000007989	MOB kinase activator 3C			GO:0046872(metal ion binding)//GO:0005515(protein binding)
chr1	47100642	47101150	MACS_peak_21495	13.81	508	uc021onc.1	ATPAF1	13.81	358.62	0	64756	ATP11|ATP11p	MIM:608917|HGNC:HGNC:18803|Ensembl:ENSG00000123472|HPRD:12332|Vega:OTTHUMG00000007988	ATP synthase mitochondrial F1 complex assembly factor 1		GO:0005739(mitochondrion)	GO:0005515(protein binding)	GO:0006461(protein complex assembly)//GO:0033615(mitochondrial proton-transporting ATP synthase complex assembly)
chr1	47110832	47110908	MACS_peak_21500	14.83	76	NM_022745	ATPAF1	14.83	358.62	0	64756	ATP11|ATP11p	MIM:608917|HGNC:HGNC:18803|Ensembl:ENSG00000123472|HPRD:12332|Vega:OTTHUMG00000007988	ATP synthase mitochondrial F1 complex assembly factor 1		GO:0005739(mitochondrion)	GO:0005515(protein binding)	GO:0006461(protein complex assembly)//GO:0033615(mitochondrial proton-transporting ATP synthase complex assembly)
chr1	47131448	47131550	MACS_peak_21512	14.83	102	NM_001243728	ATPAF1	14.83	836.79	0	64756	ATP11|ATP11p	MIM:608917|HGNC:HGNC:18803|Ensembl:ENSG00000123472|HPRD:12332|Vega:OTTHUMG00000007988	ATP synthase mitochondrial F1 complex assembly factor 1		GO:0005739(mitochondrion)	GO:0005515(protein binding)	GO:0006461(protein complex assembly)//GO:0033615(mitochondrial proton-transporting ATP synthase complex assembly)
chr1	47137504	47137617	MACS_peak_21515	14.69	113	NM_001145474	TEX38	14.69	717.25	0	374973	ATPAF1-AS1|C1orf223|THEG4	HGNC:HGNC:29589|Ensembl:ENSG00000186118|Vega:OTTHUMG00000007991	testis expressed 38		GO:0016021(integral component of membrane)		GO:0098779(mitophagy in response to mitochondrial depolarization)
chr1	47138544	47138683	MACS_peak_21517	14.53	139	NM_001145474	TEX38	14.53	298.85	0	374973	ATPAF1-AS1|C1orf223|THEG4	HGNC:HGNC:29589|Ensembl:ENSG00000186118|Vega:OTTHUMG00000007991	testis expressed 38		GO:0016021(integral component of membrane)		GO:0098779(mitophagy in response to mitochondrial depolarization)
chr1	47162222	47162321	MACS_peak_21530	14.48	99	NM_014774	EFCAB14	14.48	239.08	0	9813	KIAA0494	HGNC:HGNC:29051|Ensembl:ENSG00000159658|HPRD:17191|Vega:OTTHUMG00000007992	EF-hand calcium binding domain 14			GO:0005509(calcium ion binding)
chr1	47173577	47173723	MACS_peak_21537	14.83	146	NM_014774	EFCAB14	14.83	777.02	0	9813	KIAA0494	HGNC:HGNC:29051|Ensembl:ENSG00000159658|HPRD:17191|Vega:OTTHUMG00000007992	EF-hand calcium binding domain 14			GO:0005509(calcium ion binding)
chr1	47395382	47395717	MACS_peak_21623	14.83	335	NM_000778	CYP4A11	14.83	358.62	0	1579	CP4Y|CYP4A2|CYP4AII	MIM:601310|HGNC:HGNC:2642|Ensembl:ENSG00000187048|HPRD:03201|Vega:OTTHUMG00000008020	cytochrome P450 family 4 subfamily A member 11	hsa00071(Fatty acid degradation)//hsa00590(Arachidonic acid metabolism)//hsa00830(Retinol metabolism)//	GO:0016021(integral component of membrane)//GO:0070062(extracellular exosome)//GO:0005789(endoplasmic reticulum membrane)//GO:0043231(intracellular membrane-bounded organelle)//GO:0005737(cytoplasm)//GO:0016324(apical plasma membrane)	GO:0005506(iron ion binding)//GO:0050051(leukotriene-B4 20-monooxygenase activity)//GO:0016705(oxidoreductase activity, acting on paired donors, with incorporation or reduction of molecular oxygen)//GO:0008392(arachidonic acid epoxygenase activity)//GO:0004497(monooxygenase activity)//GO:0018685(alkane 1-monooxygenase activity)//GO:0020037(heme binding)	GO:0055114(oxidation-reduction process)//GO:0006691(leukotriene metabolic process)//GO:0097267(omega-hydroxylase P450 pathway)//GO:0019369(arachidonic acid metabolic process)//GO:0055078(sodium ion homeostasis)//GO:0036101(leukotriene B4 catabolic process)//GO:0032305(positive regulation of icosanoid secretion)//GO:0003095(pressure natriuresis)//GO:0003091(renal water homeostasis)//GO:0044255(cel…
chr1	47402973	47403018	MACS_peak_21625	13.37	45	NM_000778	CYP4A11	13.37	239.08	0	1579	CP4Y|CYP4A2|CYP4AII	MIM:601310|HGNC:HGNC:2642|Ensembl:ENSG00000187048|HPRD:03201|Vega:OTTHUMG00000008020	cytochrome P450 family 4 subfamily A member 11	hsa00071(Fatty acid degradation)//hsa00590(Arachidonic acid metabolism)//hsa00830(Retinol metabolism)//	GO:0016021(integral component of membrane)//GO:0070062(extracellular exosome)//GO:0005789(endoplasmic reticulum membrane)//GO:0043231(intracellular membrane-bounded organelle)//GO:0005737(cytoplasm)//GO:0016324(apical plasma membrane)	GO:0005506(iron ion binding)//GO:0050051(leukotriene-B4 20-monooxygenase activity)//GO:0016705(oxidoreductase activity, acting on paired donors, with incorporation or reduction of molecular oxygen)//GO:0008392(arachidonic acid epoxygenase activity)//GO:0004497(monooxygenase activity)//GO:0018685(alkane 1-monooxygenase activity)//GO:0020037(heme binding)	GO:0055114(oxidation-reduction process)//GO:0006691(leukotriene metabolic process)//GO:0097267(omega-hydroxylase P450 pathway)//GO:0019369(arachidonic acid metabolic process)//GO:0055078(sodium ion homeostasis)//GO:0036101(leukotriene B4 catabolic process)//GO:0032305(positive regulation of icosanoid secretion)//GO:0003095(pressure natriuresis)//GO:0003091(renal water homeostasis)//GO:0044255(cel…
chr1	47427363	47427428	MACS_peak_21630	14.83	65	ENST00000538609	CYP4X1	14.83	1434.5	0	260293	CYPIVX1	MIM:614999|HGNC:HGNC:20244|Ensembl:ENSG00000186377|HPRD:13110|Vega:OTTHUMG00000008017	cytochrome P450 family 4 subfamily X member 1	hsa04726(Serotonergic synapse)	GO:0016021(integral component of membrane)//GO:0005789(endoplasmic reticulum membrane)	GO:0005506(iron ion binding)//GO:0020037(heme binding)//GO:0070330(aromatase activity)	GO:0055114(oxidation-reduction process)
chr1	47469911	47470041	MACS_peak_21648	13.83	130	uc001cqs.3	CYP4X1	13.83	478.17	0	260293	CYPIVX1	MIM:614999|HGNC:HGNC:20244|Ensembl:ENSG00000186377|HPRD:13110|Vega:OTTHUMG00000008017	cytochrome P450 family 4 subfamily X member 1	hsa04726(Serotonergic synapse)	GO:0016021(integral component of membrane)//GO:0005789(endoplasmic reticulum membrane)	GO:0005506(iron ion binding)//GO:0020037(heme binding)//GO:0070330(aromatase activity)	GO:0055114(oxidation-reduction process)
chr1	47495661	47495796	MACS_peak_21659	14.83	135	NM_178033	CYP4X1	14.83	478.17	0	260293	CYPIVX1	MIM:614999|HGNC:HGNC:20244|Ensembl:ENSG00000186377|HPRD:13110|Vega:OTTHUMG00000008017	cytochrome P450 family 4 subfamily X member 1	hsa04726(Serotonergic synapse)	GO:0016021(integral component of membrane)//GO:0005789(endoplasmic reticulum membrane)	GO:0005506(iron ion binding)//GO:0020037(heme binding)//GO:0070330(aromatase activity)	GO:0055114(oxidation-reduction process)
chr1	47501477	47501487	MACS_peak_21663	14.83	10	NM_178033	CYP4X1	14.83	597.71	0	260293	CYPIVX1	MIM:614999|HGNC:HGNC:20244|Ensembl:ENSG00000186377|HPRD:13110|Vega:OTTHUMG00000008017	cytochrome P450 family 4 subfamily X member 1	hsa04726(Serotonergic synapse)	GO:0016021(integral component of membrane)//GO:0005789(endoplasmic reticulum membrane)	GO:0005506(iron ion binding)//GO:0020037(heme binding)//GO:0070330(aromatase activity)	GO:0055114(oxidation-reduction process)
chr1	47512138	47512272	MACS_peak_21667	14.83	134	NM_178033	CYP4X1	14.83	478.17	0	260293	CYPIVX1	MIM:614999|HGNC:HGNC:20244|Ensembl:ENSG00000186377|HPRD:13110|Vega:OTTHUMG00000008017	cytochrome P450 family 4 subfamily X member 1	hsa04726(Serotonergic synapse)	GO:0016021(integral component of membrane)//GO:0005789(endoplasmic reticulum membrane)	GO:0005506(iron ion binding)//GO:0020037(heme binding)//GO:0070330(aromatase activity)	GO:0055114(oxidation-reduction process)
chr1	47516420	47516423	MACS_peak_21669	13.84	3	NM_178033	CYP4X1	13.84	1075.87	0	260293	CYPIVX1	MIM:614999|HGNC:HGNC:20244|Ensembl:ENSG00000186377|HPRD:13110|Vega:OTTHUMG00000008017	cytochrome P450 family 4 subfamily X member 1	hsa04726(Serotonergic synapse)	GO:0016021(integral component of membrane)//GO:0005789(endoplasmic reticulum membrane)	GO:0005506(iron ion binding)//GO:0020037(heme binding)//GO:0070330(aromatase activity)	GO:0055114(oxidation-reduction process)
chr1	47533205	47533339	MACS_peak_21673	14.83	134	NM_178134	CYP4Z1	14.83	956.33	0	199974	CYP4A20	HGNC:HGNC:20583|Ensembl:ENSG00000186160|HPRD:13111|Vega:OTTHUMG00000008019	cytochrome P450 family 4 subfamily Z member 1		GO:0016021(integral component of membrane)//GO:0005789(endoplasmic reticulum membrane)	GO:0005506(iron ion binding)//GO:0020037(heme binding)//GO:0070330(aromatase activity)	GO:0055114(oxidation-reduction process)
chr1	47546294	47546339	MACS_peak_21681	14.83	45	NM_178134	CYP4Z1	14.83	956.33	0	199974	CYP4A20	HGNC:HGNC:20583|Ensembl:ENSG00000186160|HPRD:13111|Vega:OTTHUMG00000008019	cytochrome P450 family 4 subfamily Z member 1		GO:0016021(integral component of membrane)//GO:0005789(endoplasmic reticulum membrane)	GO:0005506(iron ion binding)//GO:0020037(heme binding)//GO:0070330(aromatase activity)	GO:0055114(oxidation-reduction process)
chr1	47548005	47548133	MACS_peak_21682	13.83	128	NM_178134	CYP4Z1	13.83	597.71	0	199974	CYP4A20	HGNC:HGNC:20583|Ensembl:ENSG00000186160|HPRD:13111|Vega:OTTHUMG00000008019	cytochrome P450 family 4 subfamily Z member 1		GO:0016021(integral component of membrane)//GO:0005789(endoplasmic reticulum membrane)	GO:0005506(iron ion binding)//GO:0020037(heme binding)//GO:0070330(aromatase activity)	GO:0055114(oxidation-reduction process)
chr1	47681965	47682552	MACS_peak_21742	13.19	587	NM_003189	TAL1	13.19	657.48	0	6886	SCL|TCL5|bHLHa17|tal-1	MIM:187040|HGNC:HGNC:11556|Ensembl:ENSG00000162367|HPRD:01753|Vega:OTTHUMG00000007847	T-cell acute lymphocytic leukemia 1		GO:0005667(transcription factor complex)//GO:0005634(nucleus)//GO:0033193(Lsd1/2 complex)//GO:0000118(histone deacetylase complex)//GO:0000790(nuclear chromatin)	GO:0042826(histone deacetylase binding)//GO:0019899(enzyme binding)//GO:0003700(transcription factor activity, sequence-specific DNA binding)//GO:0000981(RNA polymerase II transcription factor activity, sequence-specific DNA binding)//GO:0000979(RNA polymerase II core promoter sequence-specific DNA binding)//GO:0003682(chromatin binding)//GO:0000977(RNA polymerase II regulatory region sequence-sp…	GO:0051781(positive regulation of cell division)//GO:2000036(regulation of stem cell population maintenance)//GO:0030218(erythrocyte differentiation)//GO:0060218(hematopoietic stem cell differentiation)//GO:0030097(hemopoiesis)//GO:0000122(negative regulation of transcription from RNA polymerase II promoter)//GO:0043249(erythrocyte maturation)//GO:0060375(regulation of mast cell differentiation)/…
chr1	47697328	47697387	MACS_peak_21749	14.31	59	NM_001287347	TAL1	14.31	1673.58	0	6886	SCL|TCL5|bHLHa17|tal-1	MIM:187040|HGNC:HGNC:11556|Ensembl:ENSG00000162367|HPRD:01753|Vega:OTTHUMG00000007847	T-cell acute lymphocytic leukemia 1		GO:0005667(transcription factor complex)//GO:0005634(nucleus)//GO:0033193(Lsd1/2 complex)//GO:0000118(histone deacetylase complex)//GO:0000790(nuclear chromatin)	GO:0042826(histone deacetylase binding)//GO:0019899(enzyme binding)//GO:0003700(transcription factor activity, sequence-specific DNA binding)//GO:0000981(RNA polymerase II transcription factor activity, sequence-specific DNA binding)//GO:0000979(RNA polymerase II core promoter sequence-specific DNA binding)//GO:0003682(chromatin binding)//GO:0000977(RNA polymerase II regulatory region sequence-sp…	GO:0051781(positive regulation of cell division)//GO:2000036(regulation of stem cell population maintenance)//GO:0030218(erythrocyte differentiation)//GO:0060218(hematopoietic stem cell differentiation)//GO:0030097(hemopoiesis)//GO:0000122(negative regulation of transcription from RNA polymerase II promoter)//GO:0043249(erythrocyte maturation)//GO:0060375(regulation of mast cell differentiation)/…
chr1	47753269	47753332	MACS_peak_21780	14.83	63	NM_003035	STIL	14.83	358.62	0	6491	MCPH7|SIL	MIM:181590|HGNC:HGNC:10879|Ensembl:ENSG00000123473|HPRD:01627|Vega:OTTHUMG00000007851	SCL/TAL1 interrupting locus		GO:0005813(centrosome)//GO:0005814(centriole)//GO:0005737(cytoplasm)//GO:0005829(cytosol)	GO:0005515(protein binding)	GO:0060271(cilium morphogenesis)//GO:0007052(mitotic spindle organization)//GO:0045737(positive regulation of cyclin-dependent protein serine/threonine kinase activity)//GO:0051298(centrosome duplication)//GO:0035264(multicellular organism growth)//GO:0021915(neural tube development)//GO:0008283(cell proliferation)//GO:0030900(forebrain development)//GO:0001701(in utero embryonic development)//GO…
chr1	47759129	47759213	MACS_peak_21786	14.83	84	NM_003035	STIL	14.83	418.39	0	6491	MCPH7|SIL	MIM:181590|HGNC:HGNC:10879|Ensembl:ENSG00000123473|HPRD:01627|Vega:OTTHUMG00000007851	SCL/TAL1 interrupting locus		GO:0005813(centrosome)//GO:0005814(centriole)//GO:0005737(cytoplasm)//GO:0005829(cytosol)	GO:0005515(protein binding)	GO:0060271(cilium morphogenesis)//GO:0007052(mitotic spindle organization)//GO:0045737(positive regulation of cyclin-dependent protein serine/threonine kinase activity)//GO:0051298(centrosome duplication)//GO:0035264(multicellular organism growth)//GO:0021915(neural tube development)//GO:0008283(cell proliferation)//GO:0030900(forebrain development)//GO:0001701(in utero embryonic development)//GO…
chr1	47765762	47765824	MACS_peak_21792	14.83	62	NM_003035	STIL	14.83	537.94	0	6491	MCPH7|SIL	MIM:181590|HGNC:HGNC:10879|Ensembl:ENSG00000123473|HPRD:01627|Vega:OTTHUMG00000007851	SCL/TAL1 interrupting locus		GO:0005813(centrosome)//GO:0005814(centriole)//GO:0005737(cytoplasm)//GO:0005829(cytosol)	GO:0005515(protein binding)	GO:0060271(cilium morphogenesis)//GO:0007052(mitotic spindle organization)//GO:0045737(positive regulation of cyclin-dependent protein serine/threonine kinase activity)//GO:0051298(centrosome duplication)//GO:0035264(multicellular organism growth)//GO:0021915(neural tube development)//GO:0008283(cell proliferation)//GO:0030900(forebrain development)//GO:0001701(in utero embryonic development)//GO…
chr1	47770593	47770815	MACS_peak_21795	14.83	222	ENST00000413565	STIL	14.83	597.71	0	6491	MCPH7|SIL	MIM:181590|HGNC:HGNC:10879|Ensembl:ENSG00000123473|HPRD:01627|Vega:OTTHUMG00000007851	SCL/TAL1 interrupting locus		GO:0005813(centrosome)//GO:0005814(centriole)//GO:0005737(cytoplasm)//GO:0005829(cytosol)	GO:0005515(protein binding)	GO:0060271(cilium morphogenesis)//GO:0007052(mitotic spindle organization)//GO:0045737(positive regulation of cyclin-dependent protein serine/threonine kinase activity)//GO:0051298(centrosome duplication)//GO:0035264(multicellular organism growth)//GO:0021915(neural tube development)//GO:0008283(cell proliferation)//GO:0030900(forebrain development)//GO:0001701(in utero embryonic development)//GO…
chr1	47834140	47834287	MACS_peak_21821	13.17	147	NM_016308	CMPK1	13.17	2091.97	0	51727	CK|CMK|CMPK|UMK|UMP-CMPK|UMPK	MIM:191710|HGNC:HGNC:18170|Ensembl:ENSG00000162368|HPRD:18258|Vega:OTTHUMG00000007849	cytidine/uridine monophosphate kinase 1	hsa00240(Pyrimidine metabolism)//	GO:0070062(extracellular exosome)//GO:0005634(nucleus)//GO:0005737(cytoplasm)//GO:0005829(cytosol)	GO:0009041(uridylate kinase activity)//GO:0005524(ATP binding)//GO:0004849(uridine kinase activity)//GO:0004550(nucleoside diphosphate kinase activity)//GO:0019205(nucleobase-containing compound kinase activity)//GO:0004127(cytidylate kinase activity)	GO:0044281(small molecule metabolic process)//GO:0006165(nucleoside diphosphate phosphorylation)//GO:0009220(pyrimidine ribonucleotide biosynthetic process)//GO:0016310(phosphorylation)//GO:0055086(nucleobase-containing small molecule metabolic process)//GO:0006207('de novo' pyrimidine nucleobase biosynthetic process)//GO:0015949(nucleobase-containing small molecule interconversion)//GO:0006222(U…
chr1	47842746	47843265	MACS_peak_21826	13.72	519	NM_016308	CMPK1	13.72	358.62	0	51727	CK|CMK|CMPK|UMK|UMP-CMPK|UMPK	MIM:191710|HGNC:HGNC:18170|Ensembl:ENSG00000162368|HPRD:18258|Vega:OTTHUMG00000007849	cytidine/uridine monophosphate kinase 1	hsa00240(Pyrimidine metabolism)//	GO:0070062(extracellular exosome)//GO:0005634(nucleus)//GO:0005737(cytoplasm)//GO:0005829(cytosol)	GO:0009041(uridylate kinase activity)//GO:0005524(ATP binding)//GO:0004849(uridine kinase activity)//GO:0004550(nucleoside diphosphate kinase activity)//GO:0019205(nucleobase-containing compound kinase activity)//GO:0004127(cytidylate kinase activity)	GO:0044281(small molecule metabolic process)//GO:0006165(nucleoside diphosphate phosphorylation)//GO:0009220(pyrimidine ribonucleotide biosynthetic process)//GO:0016310(phosphorylation)//GO:0055086(nucleobase-containing small molecule metabolic process)//GO:0006207('de novo' pyrimidine nucleobase biosynthetic process)//GO:0015949(nucleobase-containing small molecule interconversion)//GO:0006222(U…
chr1	47843505	47843775	MACS_peak_21827	14.83	270	NM_016308	CMPK1	14.83	956.33	0	51727	CK|CMK|CMPK|UMK|UMP-CMPK|UMPK	MIM:191710|HGNC:HGNC:18170|Ensembl:ENSG00000162368|HPRD:18258|Vega:OTTHUMG00000007849	cytidine/uridine monophosphate kinase 1	hsa00240(Pyrimidine metabolism)//	GO:0070062(extracellular exosome)//GO:0005634(nucleus)//GO:0005737(cytoplasm)//GO:0005829(cytosol)	GO:0009041(uridylate kinase activity)//GO:0005524(ATP binding)//GO:0004849(uridine kinase activity)//GO:0004550(nucleoside diphosphate kinase activity)//GO:0019205(nucleobase-containing compound kinase activity)//GO:0004127(cytidylate kinase activity)	GO:0044281(small molecule metabolic process)//GO:0006165(nucleoside diphosphate phosphorylation)//GO:0009220(pyrimidine ribonucleotide biosynthetic process)//GO:0016310(phosphorylation)//GO:0055086(nucleobase-containing small molecule metabolic process)//GO:0006207('de novo' pyrimidine nucleobase biosynthetic process)//GO:0015949(nucleobase-containing small molecule interconversion)//GO:0006222(U…
chr1	47844507	47844511	MACS_peak_21828	14.12	4	NM_016308	CMPK1	14.12	358.62	0	51727	CK|CMK|CMPK|UMK|UMP-CMPK|UMPK	MIM:191710|HGNC:HGNC:18170|Ensembl:ENSG00000162368|HPRD:18258|Vega:OTTHUMG00000007849	cytidine/uridine monophosphate kinase 1	hsa00240(Pyrimidine metabolism)//	GO:0070062(extracellular exosome)//GO:0005634(nucleus)//GO:0005737(cytoplasm)//GO:0005829(cytosol)	GO:0009041(uridylate kinase activity)//GO:0005524(ATP binding)//GO:0004849(uridine kinase activity)//GO:0004550(nucleoside diphosphate kinase activity)//GO:0019205(nucleobase-containing compound kinase activity)//GO:0004127(cytidylate kinase activity)	GO:0044281(small molecule metabolic process)//GO:0006165(nucleoside diphosphate phosphorylation)//GO:0009220(pyrimidine ribonucleotide biosynthetic process)//GO:0016310(phosphorylation)//GO:0055086(nucleobase-containing small molecule metabolic process)//GO:0006207('de novo' pyrimidine nucleobase biosynthetic process)//GO:0015949(nucleobase-containing small molecule interconversion)//GO:0006222(U…
chr1	47883256	47883724	MACS_peak_21850	13.24	468	NM_012186	FOXE3	13.24	1195.41	0	2301	FKHL12|FREAC8	MIM:601094|HGNC:HGNC:3808|Ensembl:ENSG00000186790|HPRD:03058|Vega:OTTHUMG00000007954	forkhead box E3		GO:0005667(transcription factor complex)//GO:0005634(nucleus)	GO:0000981(RNA polymerase II transcription factor activity, sequence-specific DNA binding)//GO:0003677(DNA binding)//GO:0043565(sequence-specific DNA binding)//GO:0003700(transcription factor activity, sequence-specific DNA binding)	GO:0071157(negative regulation of cell cycle arrest)//GO:2001111(positive regulation of lens epithelial cell proliferation)//GO:0009653(anatomical structure morphogenesis)//GO:0048468(cell development)//GO:0061072(iris morphogenesis)//GO:0002088(lens development in camera-type eye)//GO:0030154(cell differentiation)//GO:0006357(regulation of transcription from RNA polymerase II promoter)//GO:00063…
chr1	47901735	47902132	MACS_peak_21860	14.83	397	NM_004474	FOXD2	14.83	358.62	0	2306	FKHL17|FREAC-9|FREAC9	MIM:602211|HGNC:HGNC:3803|Ensembl:ENSG00000186564|HPRD:03735|Vega:OTTHUMG00000007950	forkhead box D2		GO:0005634(nucleus)	GO:0000981(RNA polymerase II transcription factor activity, sequence-specific DNA binding)//GO:0043565(sequence-specific DNA binding)//GO:0003700(transcription factor activity, sequence-specific DNA binding)	GO:0006357(regulation of transcription from RNA polymerase II promoter)//GO:0009653(anatomical structure morphogenesis)//GO:0006351(transcription, DNA-templated)//GO:0030154(cell differentiation)
chr1	47902171	47902640	MACS_peak_21861	14.15	469	NM_004474	FOXD2	14.15	358.62	0	2306	FKHL17|FREAC-9|FREAC9	MIM:602211|HGNC:HGNC:3803|Ensembl:ENSG00000186564|HPRD:03735|Vega:OTTHUMG00000007950	forkhead box D2		GO:0005634(nucleus)	GO:0000981(RNA polymerase II transcription factor activity, sequence-specific DNA binding)//GO:0043565(sequence-specific DNA binding)//GO:0003700(transcription factor activity, sequence-specific DNA binding)	GO:0006357(regulation of transcription from RNA polymerase II promoter)//GO:0009653(anatomical structure morphogenesis)//GO:0006351(transcription, DNA-templated)//GO:0030154(cell differentiation)
chr1	48228924	48229412	MACS_peak_22000	13.98	488	NM_001194986	TRABD2B	13.98	298.85	0	388630	TIKI2	MIM:614913|HGNC:HGNC:44200|Ensembl:ENSG00000269113|Vega:OTTHUMG00000007960	TraB domain containing 2B		GO:0005887(integral component of plasma membrane)//GO:0070062(extracellular exosome)//GO:0031301(integral component of organelle membrane)	GO:0005515(protein binding)//GO:0046872(metal ion binding)//GO:0004222(metalloendopeptidase activity)//GO:0017147(Wnt-protein binding)	GO:0006508(proteolysis)//GO:0030178(negative regulation of Wnt signaling pathway)//GO:0016055(Wnt signaling pathway)//GO:0032461(positive regulation of protein oligomerization)//GO:1904808(positive regulation of protein oxidation)
chr1	48229553	48229821	MACS_peak_22001	14.83	268	NM_001194986	TRABD2B	14.83	597.71	0	388630	TIKI2	MIM:614913|HGNC:HGNC:44200|Ensembl:ENSG00000269113|Vega:OTTHUMG00000007960	TraB domain containing 2B		GO:0005887(integral component of plasma membrane)//GO:0070062(extracellular exosome)//GO:0031301(integral component of organelle membrane)	GO:0005515(protein binding)//GO:0046872(metal ion binding)//GO:0004222(metalloendopeptidase activity)//GO:0017147(Wnt-protein binding)	GO:0006508(proteolysis)//GO:0030178(negative regulation of Wnt signaling pathway)//GO:0016055(Wnt signaling pathway)//GO:0032461(positive regulation of protein oligomerization)//GO:1904808(positive regulation of protein oxidation)
chr1	48696292	48696377	MACS_peak_22204	14.83	85	NM_001011547	SLC5A9	14.83	597.71	0	200010	SGLT4	HGNC:HGNC:22146|Ensembl:ENSG00000117834|HPRD:18060|Vega:OTTHUMG00000007959	solute carrier family 5 member 9		GO:0016021(integral component of membrane)//GO:0070062(extracellular exosome)//GO:0005886(plasma membrane)	GO:0005215(transporter activity)	GO:0006814(sodium ion transport)//GO:0055085(transmembrane transport)
chr1	48697216	48697241	MACS_peak_22205	14.81	25	NM_001011547	SLC5A9	14.81	1016.1	0	200010	SGLT4	HGNC:HGNC:22146|Ensembl:ENSG00000117834|HPRD:18060|Vega:OTTHUMG00000007959	solute carrier family 5 member 9		GO:0016021(integral component of membrane)//GO:0070062(extracellular exosome)//GO:0005886(plasma membrane)	GO:0005215(transporter activity)	GO:0006814(sodium ion transport)//GO:0055085(transmembrane transport)
chr1	48708128	48708266	MACS_peak_22210	13.94	138	NM_001011547	SLC5A9	13.94	478.17	0	200010	SGLT4	HGNC:HGNC:22146|Ensembl:ENSG00000117834|HPRD:18060|Vega:OTTHUMG00000007959	solute carrier family 5 member 9		GO:0016021(integral component of membrane)//GO:0070062(extracellular exosome)//GO:0005886(plasma membrane)	GO:0005215(transporter activity)	GO:0006814(sodium ion transport)//GO:0055085(transmembrane transport)
chr1	48713006	48713481	MACS_peak_22212	13.68	475	NM_001011547	SLC5A9	13.68	358.62	0	200010	SGLT4	HGNC:HGNC:22146|Ensembl:ENSG00000117834|HPRD:18060|Vega:OTTHUMG00000007959	solute carrier family 5 member 9		GO:0016021(integral component of membrane)//GO:0070062(extracellular exosome)//GO:0005886(plasma membrane)	GO:0005215(transporter activity)	GO:0006814(sodium ion transport)//GO:0055085(transmembrane transport)
chr1	48763746	48764005	MACS_peak_22230	14.83	259	NM_019073	SPATA6	14.83	836.79	0	54558	HASH|SRF-1|SRF1	MIM:613947|HGNC:HGNC:18309|Ensembl:ENSG00000132122|HPRD:15430|Vega:OTTHUMG00000007794	spermatogenesis associated 6		GO:0005576(extracellular region)//GO:0097224(sperm connecting piece)	GO:0032027(myosin light chain binding)	GO:0044458(motile cilium assembly)//GO:0007275(multicellular organism development)//GO:0007283(spermatogenesis)//GO:0030154(cell differentiation)
chr1	48999472	48999761	MACS_peak_22289	14.83	289	NM_032785	AGBL4	14.83	717.25	0	84871	CCP6	MIM:616476|HGNC:HGNC:25892|Ensembl:ENSG00000186094|HPRD:07487|Vega:OTTHUMG00000007793	ATP/GTP binding protein-like 4		GO:0036064(ciliary basal body)//GO:0005814(centriole)//GO:0005794(Golgi apparatus)//GO:0005829(cytosol)	GO:0008270(zinc ion binding)//GO:0015631(tubulin binding)//GO:0004181(metallocarboxypeptidase activity)	GO:0006508(proteolysis)//GO:0035610(protein side chain deglutamylation)//GO:0035609(C-terminal protein deglutamylation)
chr1	49049731	49049932	MACS_peak_22319	14.83	201	uc010omy.1	AGBL4	14.83	358.62	0	84871	CCP6	MIM:616476|HGNC:HGNC:25892|Ensembl:ENSG00000186094|HPRD:07487|Vega:OTTHUMG00000007793	ATP/GTP binding protein-like 4		GO:0036064(ciliary basal body)//GO:0005814(centriole)//GO:0005794(Golgi apparatus)//GO:0005829(cytosol)	GO:0008270(zinc ion binding)//GO:0015631(tubulin binding)//GO:0004181(metallocarboxypeptidase activity)	GO:0006508(proteolysis)//GO:0035610(protein side chain deglutamylation)//GO:0035609(C-terminal protein deglutamylation)
chr1	49051568	49052070	MACS_peak_22320	13.86	502	uc010omy.1	AGBL4	13.86	956.33	0	84871	CCP6	MIM:616476|HGNC:HGNC:25892|Ensembl:ENSG00000186094|HPRD:07487|Vega:OTTHUMG00000007793	ATP/GTP binding protein-like 4		GO:0036064(ciliary basal body)//GO:0005814(centriole)//GO:0005794(Golgi apparatus)//GO:0005829(cytosol)	GO:0008270(zinc ion binding)//GO:0015631(tubulin binding)//GO:0004181(metallocarboxypeptidase activity)	GO:0006508(proteolysis)//GO:0035610(protein side chain deglutamylation)//GO:0035609(C-terminal protein deglutamylation)
chr1	49052322	49052838	MACS_peak_22321	13.47	516	uc010omy.1	AGBL4	13.47	478.17	0	84871	CCP6	MIM:616476|HGNC:HGNC:25892|Ensembl:ENSG00000186094|HPRD:07487|Vega:OTTHUMG00000007793	ATP/GTP binding protein-like 4		GO:0036064(ciliary basal body)//GO:0005814(centriole)//GO:0005794(Golgi apparatus)//GO:0005829(cytosol)	GO:0008270(zinc ion binding)//GO:0015631(tubulin binding)//GO:0004181(metallocarboxypeptidase activity)	GO:0006508(proteolysis)//GO:0035610(protein side chain deglutamylation)//GO:0035609(C-terminal protein deglutamylation)
chr1	49128823	49128913	MACS_peak_22356	13.3	90	NM_032785	AGBL4	13.3	239.08	0	84871	CCP6	MIM:616476|HGNC:HGNC:25892|Ensembl:ENSG00000186094|HPRD:07487|Vega:OTTHUMG00000007793	ATP/GTP binding protein-like 4		GO:0036064(ciliary basal body)//GO:0005814(centriole)//GO:0005794(Golgi apparatus)//GO:0005829(cytosol)	GO:0008270(zinc ion binding)//GO:0015631(tubulin binding)//GO:0004181(metallocarboxypeptidase activity)	GO:0006508(proteolysis)//GO:0035610(protein side chain deglutamylation)//GO:0035609(C-terminal protein deglutamylation)
chr1	49155451	49155575	MACS_peak_22367	13.91	124	uc010omw.1	AGBL4	13.91	2331.06	0	84871	CCP6	MIM:616476|HGNC:HGNC:25892|Ensembl:ENSG00000186094|HPRD:07487|Vega:OTTHUMG00000007793	ATP/GTP binding protein-like 4		GO:0036064(ciliary basal body)//GO:0005814(centriole)//GO:0005794(Golgi apparatus)//GO:0005829(cytosol)	GO:0008270(zinc ion binding)//GO:0015631(tubulin binding)//GO:0004181(metallocarboxypeptidase activity)	GO:0006508(proteolysis)//GO:0035610(protein side chain deglutamylation)//GO:0035609(C-terminal protein deglutamylation)
chr1	49208294	49208325	MACS_peak_22392	14.83	31	NM_024603	BEND5	14.83	717.25	0	79656	C1orf165	HGNC:HGNC:25668|Ensembl:ENSG00000162373|Vega:OTTHUMG00000008153	BEN domain containing 5		GO:0005794(Golgi apparatus)	GO:0005515(protein binding)//GO:0003677(DNA binding)	GO:0045892(negative regulation of transcription, DNA-templated)//GO:0006351(transcription, DNA-templated)
chr1	49283178	49283253	MACS_peak_22432	13.33	75	ENST00000371836	AGBL4	13.33	597.71	0	84871	CCP6	MIM:616476|HGNC:HGNC:25892|Ensembl:ENSG00000186094|HPRD:07487|Vega:OTTHUMG00000007793	ATP/GTP binding protein-like 4		GO:0036064(ciliary basal body)//GO:0005814(centriole)//GO:0005794(Golgi apparatus)//GO:0005829(cytosol)	GO:0008270(zinc ion binding)//GO:0015631(tubulin binding)//GO:0004181(metallocarboxypeptidase activity)	GO:0006508(proteolysis)//GO:0035610(protein side chain deglutamylation)//GO:0035609(C-terminal protein deglutamylation)
chr1	50642820	50642864	MACS_peak_22950	14.2	44	NM_021952	ELAVL4	14.2	717.25	0	1996	HUD|PNEM	MIM:168360|HGNC:HGNC:3315|Ensembl:ENSG00000162374|HPRD:01343|Vega:OTTHUMG00000007877	ELAV like neuron-specific RNA binding protein 4			GO:0000166(nucleotide binding)//GO:0017091(AU-rich element binding)//GO:0003730(mRNA 3'-UTR binding)//GO:0003723(RNA binding)	GO:0006397(mRNA processing)//GO:0006396(RNA processing)
chr1	50666480	50666798	MACS_peak_22963	13.75	318	NM_021952	ELAVL4	13.75	896.56	0	1996	HUD|PNEM	MIM:168360|HGNC:HGNC:3315|Ensembl:ENSG00000162374|HPRD:01343|Vega:OTTHUMG00000007877	ELAV like neuron-specific RNA binding protein 4			GO:0000166(nucleotide binding)//GO:0017091(AU-rich element binding)//GO:0003730(mRNA 3'-UTR binding)//GO:0003723(RNA binding)	GO:0006397(mRNA processing)//GO:0006396(RNA processing)
chr1	50886952	50887152	MACS_peak_23070	14.83	200	NM_032110	DMRTA2	14.83	358.62	0	63950	-	MIM:614804|HGNC:HGNC:13908|Ensembl:ENSG00000142700|Vega:OTTHUMG00000007884	DMRT like family A2		GO:0005634(nucleus)	GO:0046982(protein heterodimerization activity)//GO:0042803(protein homodimerization activity)//GO:0046872(metal ion binding)//GO:0000987(core promoter proximal region sequence-specific DNA binding)//GO:0003700(transcription factor activity, sequence-specific DNA binding)	GO:0071542(dopaminergic neuron differentiation)//GO:0002052(positive regulation of neuroblast proliferation)//GO:0021796(cerebral cortex regionalization)//GO:0048665(neuron fate specification)//GO:0035914(skeletal muscle cell differentiation)//GO:0006355(regulation of transcription, DNA-templated)//GO:0007548(sex differentiation)
chr1	50957394	50957473	MACS_peak_23117	14.83	79	NM_007051	FAF1	14.83	896.56	0	11124	CGI-03|HFAF1s|UBXD12|UBXN3A|hFAF1	MIM:604460|HGNC:HGNC:3578|HPRD:05124	Fas associated factor 1		GO:0016021(integral component of membrane)//GO:0005635(nuclear envelope)//GO:0034098(VCP-NPL4-UFD1 AAA ATPase complex)//GO:0048471(perinuclear region of cytoplasm)//GO:0031265(CD95 death-inducing signaling complex)//GO:0005829(cytosol)//GO:0005634(nucleus)	GO:0031625(ubiquitin protein ligase binding)//GO:0019901(protein kinase binding)//GO:0043130(ubiquitin binding)//GO:0031072(heat shock protein binding)//GO:0051059(NF-kappaB binding)//GO:0019887(protein kinase regulator activity)//GO:0005515(protein binding)//GO:0019904(protein domain specific binding)	GO:0008219(cell death)//GO:0031334(positive regulation of protein complex assembly)//GO:0030155(regulation of cell adhesion)//GO:0042176(regulation of protein catabolic process)//GO:1902043(positive regulation of extrinsic apoptotic signaling pathway via death domain receptors)//GO:0043065(positive regulation of apoptotic process)//GO:0010942(positive regulation of cell death)//GO:0007253(cytopla…
chr1	51204534	51204626	MACS_peak_23254	14.62	92	NM_007051	FAF1	14.62	717.25	0	11124	CGI-03|HFAF1s|UBXD12|UBXN3A|hFAF1	MIM:604460|HGNC:HGNC:3578|HPRD:05124	Fas associated factor 1		GO:0016021(integral component of membrane)//GO:0005635(nuclear envelope)//GO:0034098(VCP-NPL4-UFD1 AAA ATPase complex)//GO:0048471(perinuclear region of cytoplasm)//GO:0031265(CD95 death-inducing signaling complex)//GO:0005829(cytosol)//GO:0005634(nucleus)	GO:0031625(ubiquitin protein ligase binding)//GO:0019901(protein kinase binding)//GO:0043130(ubiquitin binding)//GO:0031072(heat shock protein binding)//GO:0051059(NF-kappaB binding)//GO:0019887(protein kinase regulator activity)//GO:0005515(protein binding)//GO:0019904(protein domain specific binding)	GO:0008219(cell death)//GO:0031334(positive regulation of protein complex assembly)//GO:0030155(regulation of cell adhesion)//GO:0042176(regulation of protein catabolic process)//GO:1902043(positive regulation of extrinsic apoptotic signaling pathway via death domain receptors)//GO:0043065(positive regulation of apoptotic process)//GO:0010942(positive regulation of cell death)//GO:0007253(cytopla…
chr1	51736920	51737216	MACS_peak_23530	14.83	296	NM_014372	RNF11	14.83	358.62	0	26994	CGI-123|SID1669	MIM:612598|HGNC:HGNC:10056|Ensembl:ENSG00000123091|HPRD:09955|Vega:OTTHUMG00000008190	ring finger protein 11		GO:0005769(early endosome)//GO:0070062(extracellular exosome)//GO:0005634(nucleus)//GO:0055037(recycling endosome)//GO:0000151(ubiquitin ligase complex)	GO:0004842(ubiquitin-protein transferase activity)//GO:0008270(zinc ion binding)//GO:0005515(protein binding)//GO:0003677(DNA binding)	GO:0042787(protein ubiquitination involved in ubiquitin-dependent protein catabolic process)//GO:0051865(protein autoubiquitination)
chr1	51738248	51738794	MACS_peak_23531	13.5	546	NM_014372	RNF11	13.5	597.71	0	26994	CGI-123|SID1669	MIM:612598|HGNC:HGNC:10056|Ensembl:ENSG00000123091|HPRD:09955|Vega:OTTHUMG00000008190	ring finger protein 11		GO:0005769(early endosome)//GO:0070062(extracellular exosome)//GO:0005634(nucleus)//GO:0055037(recycling endosome)//GO:0000151(ubiquitin ligase complex)	GO:0004842(ubiquitin-protein transferase activity)//GO:0008270(zinc ion binding)//GO:0005515(protein binding)//GO:0003677(DNA binding)	GO:0042787(protein ubiquitination involved in ubiquitin-dependent protein catabolic process)//GO:0051865(protein autoubiquitination)
chr1	51753080	51753413	MACS_peak_23538	14.07	333	NM_001080494	TTC39A	14.07	1600	0	22996	C1orf34|DEME-6	HGNC:HGNC:18657|Ensembl:ENSG00000085831|Vega:OTTHUMG00000008193	tetratricopeptide repeat domain 39A		GO:0005575(cellular_component)	GO:0003674(molecular_function)	GO:0008150(biological_process)
chr1	51755762	51755791	MACS_peak_23541	14.07	29	NM_001080494	TTC39A	14.07	400	0	22996	C1orf34|DEME-6	HGNC:HGNC:18657|Ensembl:ENSG00000085831|Vega:OTTHUMG00000008193	tetratricopeptide repeat domain 39A		GO:0005575(cellular_component)	GO:0003674(molecular_function)	GO:0008150(biological_process)
chr1	51762456	51762490	MACS_peak_23545	14.14	34	ENST00000525906	TTC39A	14.14	239.08	0	22996	C1orf34|DEME-6	HGNC:HGNC:18657|Ensembl:ENSG00000085831|Vega:OTTHUMG00000008193	tetratricopeptide repeat domain 39A		GO:0005575(cellular_component)	GO:0003674(molecular_function)	GO:0008150(biological_process)
chr1	51764156	51764667	MACS_peak_23547	13.78	511	ENST00000262676	TTC39A	13.78	537.94	0	22996	C1orf34|DEME-6	HGNC:HGNC:18657|Ensembl:ENSG00000085831|Vega:OTTHUMG00000008193	tetratricopeptide repeat domain 39A		GO:0005575(cellular_component)	GO:0003674(molecular_function)	GO:0008150(biological_process)
chr1	51774932	51775102	MACS_peak_23552	13.03	170	NM_001297665	TTC39A	13.03	358.62	0	22996	C1orf34|DEME-6	HGNC:HGNC:18657|Ensembl:ENSG00000085831|Vega:OTTHUMG00000008193	tetratricopeptide repeat domain 39A		GO:0005575(cellular_component)	GO:0003674(molecular_function)	GO:0008150(biological_process)
chr1	51821359	51821637	MACS_peak_23572	14.07	278	NM_001981	EPS15	14.07	300	0	2060	AF-1P|AF1P|MLLT5	MIM:600051|HGNC:HGNC:3419|Ensembl:ENSG00000085832|HPRD:08968|Vega:OTTHUMG00000008192	epidermal growth factor receptor pathway substrate 15	hsa04144(Endocytosis)	GO:0005886(plasma membrane)//GO:0016020(membrane)//GO:0031901(early endosome membrane)//GO:0005829(cytosol)//GO:0043231(intracellular membrane-bounded organelle)//GO:0060170(ciliary membrane)//GO:0016235(aggresome)//GO:0030122(AP-2 adaptor complex)//GO:0005737(cytoplasm)//GO:0005905(coated pit)	GO:0017124(SH3 domain binding)//GO:0031593(polyubiquitin binding)//GO:0005515(protein binding)//GO:0042802(identical protein binding)//GO:0005509(calcium ion binding)	GO:0032456(endocytic recycling)//GO:0042059(negative regulation of epidermal growth factor receptor signaling pathway)//GO:0007173(epidermal growth factor receptor signaling pathway)//GO:0008283(cell proliferation)//GO:0048268(clathrin coat assembly)//GO:0019065(receptor-mediated endocytosis of virus by host cell)//GO:0016050(vesicle organization)//GO:0006895(Golgi to endosome transport)//GO:0015…
chr1	51829566	51829700	MACS_peak_23577	14.07	134	NM_001981	EPS15	14.07	2200	0	2060	AF-1P|AF1P|MLLT5	MIM:600051|HGNC:HGNC:3419|Ensembl:ENSG00000085832|HPRD:08968|Vega:OTTHUMG00000008192	epidermal growth factor receptor pathway substrate 15	hsa04144(Endocytosis)	GO:0005886(plasma membrane)//GO:0016020(membrane)//GO:0031901(early endosome membrane)//GO:0005829(cytosol)//GO:0043231(intracellular membrane-bounded organelle)//GO:0060170(ciliary membrane)//GO:0016235(aggresome)//GO:0030122(AP-2 adaptor complex)//GO:0005737(cytoplasm)//GO:0005905(coated pit)	GO:0017124(SH3 domain binding)//GO:0031593(polyubiquitin binding)//GO:0005515(protein binding)//GO:0042802(identical protein binding)//GO:0005509(calcium ion binding)	GO:0032456(endocytic recycling)//GO:0042059(negative regulation of epidermal growth factor receptor signaling pathway)//GO:0007173(epidermal growth factor receptor signaling pathway)//GO:0008283(cell proliferation)//GO:0048268(clathrin coat assembly)//GO:0019065(receptor-mediated endocytosis of virus by host cell)//GO:0016050(vesicle organization)//GO:0006895(Golgi to endosome transport)//GO:0015…
chr1	51868106	51868197	MACS_peak_23591	14.31	91	NM_001981	EPS15	14.31	777.02	0	2060	AF-1P|AF1P|MLLT5	MIM:600051|HGNC:HGNC:3419|Ensembl:ENSG00000085832|HPRD:08968|Vega:OTTHUMG00000008192	epidermal growth factor receptor pathway substrate 15	hsa04144(Endocytosis)	GO:0005886(plasma membrane)//GO:0016020(membrane)//GO:0031901(early endosome membrane)//GO:0005829(cytosol)//GO:0043231(intracellular membrane-bounded organelle)//GO:0060170(ciliary membrane)//GO:0016235(aggresome)//GO:0030122(AP-2 adaptor complex)//GO:0005737(cytoplasm)//GO:0005905(coated pit)	GO:0017124(SH3 domain binding)//GO:0031593(polyubiquitin binding)//GO:0005515(protein binding)//GO:0042802(identical protein binding)//GO:0005509(calcium ion binding)	GO:0032456(endocytic recycling)//GO:0042059(negative regulation of epidermal growth factor receptor signaling pathway)//GO:0007173(epidermal growth factor receptor signaling pathway)//GO:0008283(cell proliferation)//GO:0048268(clathrin coat assembly)//GO:0019065(receptor-mediated endocytosis of virus by host cell)//GO:0016050(vesicle organization)//GO:0006895(Golgi to endosome transport)//GO:0015…
chr1	51888879	51888990	MACS_peak_23602	14.75	111	ENST00000396122	EPS15	14.75	717.25	0	2060	AF-1P|AF1P|MLLT5	MIM:600051|HGNC:HGNC:3419|Ensembl:ENSG00000085832|HPRD:08968|Vega:OTTHUMG00000008192	epidermal growth factor receptor pathway substrate 15	hsa04144(Endocytosis)	GO:0005886(plasma membrane)//GO:0016020(membrane)//GO:0031901(early endosome membrane)//GO:0005829(cytosol)//GO:0043231(intracellular membrane-bounded organelle)//GO:0060170(ciliary membrane)//GO:0016235(aggresome)//GO:0030122(AP-2 adaptor complex)//GO:0005737(cytoplasm)//GO:0005905(coated pit)	GO:0017124(SH3 domain binding)//GO:0031593(polyubiquitin binding)//GO:0005515(protein binding)//GO:0042802(identical protein binding)//GO:0005509(calcium ion binding)	GO:0032456(endocytic recycling)//GO:0042059(negative regulation of epidermal growth factor receptor signaling pathway)//GO:0007173(epidermal growth factor receptor signaling pathway)//GO:0008283(cell proliferation)//GO:0048268(clathrin coat assembly)//GO:0019065(receptor-mediated endocytosis of virus by host cell)//GO:0016050(vesicle organization)//GO:0006895(Golgi to endosome transport)//GO:0015…
chr1	51929344	51929470	MACS_peak_23626	14.6	126	NM_001981	EPS15	14.6	657.48	0	2060	AF-1P|AF1P|MLLT5	MIM:600051|HGNC:HGNC:3419|Ensembl:ENSG00000085832|HPRD:08968|Vega:OTTHUMG00000008192	epidermal growth factor receptor pathway substrate 15	hsa04144(Endocytosis)	GO:0005886(plasma membrane)//GO:0016020(membrane)//GO:0031901(early endosome membrane)//GO:0005829(cytosol)//GO:0043231(intracellular membrane-bounded organelle)//GO:0060170(ciliary membrane)//GO:0016235(aggresome)//GO:0030122(AP-2 adaptor complex)//GO:0005737(cytoplasm)//GO:0005905(coated pit)	GO:0017124(SH3 domain binding)//GO:0031593(polyubiquitin binding)//GO:0005515(protein binding)//GO:0042802(identical protein binding)//GO:0005509(calcium ion binding)	GO:0032456(endocytic recycling)//GO:0042059(negative regulation of epidermal growth factor receptor signaling pathway)//GO:0007173(epidermal growth factor receptor signaling pathway)//GO:0008283(cell proliferation)//GO:0048268(clathrin coat assembly)//GO:0019065(receptor-mediated endocytosis of virus by host cell)//GO:0016050(vesicle organization)//GO:0006895(Golgi to endosome transport)//GO:0015…
chr1	51930932	51930998	MACS_peak_23627	14.09	66	NM_001981	EPS15	14.09	777.02	0	2060	AF-1P|AF1P|MLLT5	MIM:600051|HGNC:HGNC:3419|Ensembl:ENSG00000085832|HPRD:08968|Vega:OTTHUMG00000008192	epidermal growth factor receptor pathway substrate 15	hsa04144(Endocytosis)	GO:0005886(plasma membrane)//GO:0016020(membrane)//GO:0031901(early endosome membrane)//GO:0005829(cytosol)//GO:0043231(intracellular membrane-bounded organelle)//GO:0060170(ciliary membrane)//GO:0016235(aggresome)//GO:0030122(AP-2 adaptor complex)//GO:0005737(cytoplasm)//GO:0005905(coated pit)	GO:0017124(SH3 domain binding)//GO:0031593(polyubiquitin binding)//GO:0005515(protein binding)//GO:0042802(identical protein binding)//GO:0005509(calcium ion binding)	GO:0032456(endocytic recycling)//GO:0042059(negative regulation of epidermal growth factor receptor signaling pathway)//GO:0007173(epidermal growth factor receptor signaling pathway)//GO:0008283(cell proliferation)//GO:0048268(clathrin coat assembly)//GO:0019065(receptor-mediated endocytosis of virus by host cell)//GO:0016050(vesicle organization)//GO:0006895(Golgi to endosome transport)//GO:0015…
chr1	51934144	51934240	MACS_peak_23628	14.66	96	NM_001981	EPS15	14.66	777.02	0	2060	AF-1P|AF1P|MLLT5	MIM:600051|HGNC:HGNC:3419|Ensembl:ENSG00000085832|HPRD:08968|Vega:OTTHUMG00000008192	epidermal growth factor receptor pathway substrate 15	hsa04144(Endocytosis)	GO:0005886(plasma membrane)//GO:0016020(membrane)//GO:0031901(early endosome membrane)//GO:0005829(cytosol)//GO:0043231(intracellular membrane-bounded organelle)//GO:0060170(ciliary membrane)//GO:0016235(aggresome)//GO:0030122(AP-2 adaptor complex)//GO:0005737(cytoplasm)//GO:0005905(coated pit)	GO:0017124(SH3 domain binding)//GO:0031593(polyubiquitin binding)//GO:0005515(protein binding)//GO:0042802(identical protein binding)//GO:0005509(calcium ion binding)	GO:0032456(endocytic recycling)//GO:0042059(negative regulation of epidermal growth factor receptor signaling pathway)//GO:0007173(epidermal growth factor receptor signaling pathway)//GO:0008283(cell proliferation)//GO:0048268(clathrin coat assembly)//GO:0019065(receptor-mediated endocytosis of virus by host cell)//GO:0016050(vesicle organization)//GO:0006895(Golgi to endosome transport)//GO:0015…
chr1	51984870	51984995	MACS_peak_23653	14.83	125	NM_001981	EPS15	14.83	777.02	0	2060	AF-1P|AF1P|MLLT5	MIM:600051|HGNC:HGNC:3419|Ensembl:ENSG00000085832|HPRD:08968|Vega:OTTHUMG00000008192	epidermal growth factor receptor pathway substrate 15	hsa04144(Endocytosis)	GO:0005886(plasma membrane)//GO:0016020(membrane)//GO:0031901(early endosome membrane)//GO:0005829(cytosol)//GO:0043231(intracellular membrane-bounded organelle)//GO:0060170(ciliary membrane)//GO:0016235(aggresome)//GO:0030122(AP-2 adaptor complex)//GO:0005737(cytoplasm)//GO:0005905(coated pit)	GO:0017124(SH3 domain binding)//GO:0031593(polyubiquitin binding)//GO:0005515(protein binding)//GO:0042802(identical protein binding)//GO:0005509(calcium ion binding)	GO:0032456(endocytic recycling)//GO:0042059(negative regulation of epidermal growth factor receptor signaling pathway)//GO:0007173(epidermal growth factor receptor signaling pathway)//GO:0008283(cell proliferation)//GO:0048268(clathrin coat assembly)//GO:0019065(receptor-mediated endocytosis of virus by host cell)//GO:0016050(vesicle organization)//GO:0006895(Golgi to endosome transport)//GO:0015…
chr1	52080077	52080091	MACS_peak_23712	14.83	14	ENST00000371714	OSBPL9	14.83	597.71	0	114883	ORP-9|ORP9	MIM:606737|HGNC:HGNC:16386|Ensembl:ENSG00000117859|HPRD:09479|Vega:OTTHUMG00000008234	oxysterol binding protein like 9		GO:0031902(late endosome membrane)//GO:0005794(Golgi apparatus)//GO:0005737(cytoplasm)	GO:0008289(lipid binding)	GO:0006869(lipid transport)
chr1	52117662	52117713	MACS_peak_23738	13.56	51	NM_024586	OSBPL9	13.56	597.71	0	114883	ORP-9|ORP9	MIM:606737|HGNC:HGNC:16386|Ensembl:ENSG00000117859|HPRD:09479|Vega:OTTHUMG00000008234	oxysterol binding protein like 9		GO:0031902(late endosome membrane)//GO:0005794(Golgi apparatus)//GO:0005737(cytoplasm)	GO:0008289(lipid binding)	GO:0006869(lipid transport)
chr1	52205820	52205883	MACS_peak_23791	14.83	63	NM_148909	OSBPL9	14.83	1255.18	0	114883	ORP-9|ORP9	MIM:606737|HGNC:HGNC:16386|Ensembl:ENSG00000117859|HPRD:09479|Vega:OTTHUMG00000008234	oxysterol binding protein like 9		GO:0031902(late endosome membrane)//GO:0005794(Golgi apparatus)//GO:0005737(cytoplasm)	GO:0008289(lipid binding)	GO:0006869(lipid transport)
chr1	52212381	52212423	MACS_peak_23796	14.83	42	NM_024586	OSBPL9	14.83	836.79	0	114883	ORP-9|ORP9	MIM:606737|HGNC:HGNC:16386|Ensembl:ENSG00000117859|HPRD:09479|Vega:OTTHUMG00000008234	oxysterol binding protein like 9		GO:0031902(late endosome membrane)//GO:0005794(Golgi apparatus)//GO:0005737(cytoplasm)	GO:0008289(lipid binding)	GO:0006869(lipid transport)
chr1	52227540	52227643	MACS_peak_23807	13.22	103	NM_024586	OSBPL9	13.22	597.71	0	114883	ORP-9|ORP9	MIM:606737|HGNC:HGNC:16386|Ensembl:ENSG00000117859|HPRD:09479|Vega:OTTHUMG00000008234	oxysterol binding protein like 9		GO:0031902(late endosome membrane)//GO:0005794(Golgi apparatus)//GO:0005737(cytoplasm)	GO:0008289(lipid binding)	GO:0006869(lipid transport)
[truncated: 38,528 more rows]
